# Supplementary material for: Single-cell sequencing reveals a senescent immune landscape in bone marrow lesions inducing articular cartilage damage in osteoarthritis
Source: Bone Res. 2025 Nov 21;13:94. doi: 10.1038/s41413-025-00467-4 (PMC12639131; doi:10.1038/s41413-025-00467-4)
Supplement: Supplementary file 4 — Supplementary Table 1 [file 41413_2025_467_MOESM4_ESM.xlsx]

## Sheet: Sheet1
Suppl_Table 1. Bone marrow clusters and key marker genes.
Population	Shorthand	Markers
Age-associated B cells	/	FCRL2, SOX5, FCRL3
classical monocyte	/	VCAN, S100A12, CD14
CRTAM+ gamma-delta T cells	/	IKZF2, ITGAD, CRTAM, TRDC
conventional type 2 dendritic cells	DC2	CLEC10A, FCER1A, CD1C
hematopoietic stem cell and multipotent progenitor	HSC/MPP	SPINK2, CD34, CRHBP
Late erythroid	/	HBA1, GYPB, GYPA, IFIT1B
Macrophages	/	C1QA, C1QB
mucosal-associated invariant T cells	MAIT	KLRB1, SLC4A10, GZMK, IL7R
Megakaryocytes/platelets	/	CMTM5, ITGA2B, PF4
Memory B cells	/	MS4A1, LINC01781
Mid erythroid	/	PRDX2, KCNH2, GYPA
Naive B cells	/	IGHM, IGHD, TCL1A
Neutrophil-myeloid progenitor	/	MPO, SERPINB1, MS4A3
Neutrophils	/	LCN2, ORM1, MMP8
CD16+ Natural killer (NK) cells	CD16+ NK cells	NCAM1, NKG7, GNLY, XCL2
non-classical monocyte	/	AIF1, FCGR3A, CX3CR1, TCF7L2, CDKN1C
pre-dendritic cells	pDC	IL3RA, LILRA4, PLD4
plasma cell	/	MZB1, JCHAIN, XBP1
Regulatory T cells	/	CTLA4, IL2RA, FOXP3
central memory/naive (Tcm/Naïve) cytotoxic T cells	Tcm/Naive cytotoxic T cells	CD8A, CD8B, CCR7, LINC02446, LEF1, TCF7
central memory/naive (Tcm/Naive) helper T cells	Tcm/Naive helper T cells	LEF1, CCR7, TCF7
effector memory/effector (Tem/Effector) helper T cells	Tem/Effector helper T cells	IL7R, ITGB1, AQP3
effector memory/effector memory re-expressing CD45RA cytotoxic T cells	Tem/Temra cytotoxic T cells	CX3CR1, GZMB, GNLY, CD8A
effector memory/resident memory (Tem/Trm) cytotoxic T cells	Tem/Trm cytotoxic T cells	GZMK, CD8A, CD8B
