# Supplementary material for: Single-cell sequencing reveals a senescent immune landscape in bone marrow lesions inducing articular cartilage damage in osteoarthritis
Source: Bone Res. 2025 Nov 21;13:94. doi: 10.1038/s41413-025-00467-4 (PMC12639131; doi:10.1038/s41413-025-00467-4)
Supplement: Supplementary file 5 — Supplementary Table 2 [file 41413_2025_467_MOESM5_ESM.xlsx]

## Sheet: Sheet1
Suppl_Table 2.Proportion of each clusters in non-BML and BML
	non-BML (%)	BML (%)
Age-associated B cells	0.587564	0.647282
CD16+ NK cells	13.9494	20.2882
Classical monocytes	19.5671	11.5398
CRTAM+ gamma-delta T cells	0.803145	0.874842
DC2	0.291668	0.621997
HSC/MPP	0.384664	0.0859671
Late erythroid	0.727058	0.409608
macrophages	0.0464979	0.126422
MAIT cells	3.33939	2.69027
Megakaryocytes/platelets	0.257852	0.0960809
Memory B cells	2.73915	2.47788
Mid erythroid	0.456524	0.0101138
Naive B cells	5.67274	4.74336
Neutrophil-myeloid progenitor	0.253625	0.126422
Neutrophils	3.14495	0.222503
Non-classical monocytes	1.74156	2.34134
pDC	0.249398	0.111252
Plasma cells	0.219808	0.0657396
Regulatory T cells	1.92755	2.09355
Tcm/Naive cytotoxic T cells	0.92573	1.24905
Tcm/Naive helper T cells	21.0551	24.3439
Tem/Effector helper T cells	2.54893	2.50822
Tem/Temra cytotoxic T cells	15.6275	19.1201
Tem/Trm cytotoxic T cells	3.48311	3.20607
