# Supplementary material for: Single-cell sequencing reveals a senescent immune landscape in bone marrow lesions inducing articular cartilage damage in osteoarthritis
Source: Bone Res. 2025 Nov 21;13:94. doi: 10.1038/s41413-025-00467-4 (PMC12639131; doi:10.1038/s41413-025-00467-4)
Supplement: Supplementary file 6 — Supplementary Table 3 [file 41413_2025_467_MOESM6_ESM.xlsx]

## Sheet: Sheet1
Suppl_Table 3. OA-associated gene set
OA-Associated Genes
HLA-DRA	ITGB2	NOV	TUBB3	GPR68	CYR61	TGFBI
CDH11	COL2A1	ANLN	ANPEP	PART1	MEX3D	PREX2
PENK	NPR3	MKI67	RSPO2	OGN	LRRC15	P4HA3
COL8A1	NPTX2	MMP13	ITGB8	MXRA5	COL1A2	FAP
KIAA1644	TNR	TMEM59L	ARHGAP9	SMOC2	SHC4	DIO2
CDH10	FAT3	CACNA1A	ST6GAL2	NOTCH3	TTC9	PDGFC
RRM2	MYO3A	SFRP4	ECT2	SEMA3C	CDH2	HTRA1
C4BPA	AMTN	FLRT2	ADAMTS7	TREM1	POSTN	THY1
CSN1S1	MMP11	LOC441666	SNX10	KCNN4	FRMD7	COL1A1
GJB2	RUNX1-IT1	SYNDIG1	ADAMTS14	TPPP3	PRSS23	THBS2
CEP55	TOP2A	KCNS3	IGFBP3	CRLF1	GFRA2	TYMP
BUB1	WNT5A	NELL1	HMGA2	NCAM1	ST6GALNAC5	SULF1
BASP1	MMP19	INSC	TLL1	TNC	ISM1-AS1	SPOCK1
CDK1	CLEC3B	THEMIS2	COL3A1	GRIA2	FNDC1	CFI
MME	TMEM119	PPP1R14C	NAT2	PAQR4	CCND1
SPP1	DOCK10	KIF20A	SLC9C1	SERPINE2	TNFSF15
SEZ6L2	CENPF	ADAMTS2	CTHRC1	LOC400940	EFEMP1
KIF5C	MATN3	SOX11	CHI3L2	S100A4	TNFAIP6
TNFSF11	RARRES1	DIAPH3	ASPM	DMBT1	EPDR1
IGFBP1	GRIN2A	RAMP3	OLFML2B	ENC1	CTSC
