# Supplementary material for: Single-cell sequencing reveals a senescent immune landscape in bone marrow lesions inducing articular cartilage damage in osteoarthritis
Source: Bone Res. 2025 Nov 21;13:94. doi: 10.1038/s41413-025-00467-4 (PMC12639131; doi:10.1038/s41413-025-00467-4)
Supplement: Supplementary file 7 — Supplementary Table 4 [file 41413_2025_467_MOESM7_ESM.xlsx]

## Sheet: Sheet1
Suppl_Table 4. Cartilage clusters and key marker genes.
Population	Shorthand	Markers
Effector Chondrocytes	EC	CYTL1, FRZB, CHAD
Regulatory Chondrocytes	RegC	CHI3L1, CHI3L2
Fibrocartilage Chondrocytes-1	FC-1	COL1A1, COL3A1,COL5A1, COL1A2
Fibrocartilage Chondrocytes-2	FC-2	IGFBP5, S100A4, PRG4, SEMA3A
Pre-hypertrophic Chondrocytes	preHTC	COL10A1, IBSP, COL9A2, COL11A2
Hypertrophic Chondrocytes	HTC	JUN, FOS, BHLHE41, WWP2
Pathogenic Chondrocytes	PathC	FAP, POSTN
Mechanosensitive Chondrocyte	PreFC	PIEZO1,THBS1
Ossify Chondrocyte	OssifyC	SPP1, APOE, MMP13
Reparative Chondrocytes	RepC	CILP2,COMP
Homeostatic Chodrocytes	HomC	HSPA1A, HSPA1B, RGS16
Metallothionein Chodrocytes	MTC	MT1G, MT1E, MT1X
Cartilage Progenitor Cells	CPCs	BIRC5,CENPU,UBE2C,DHFR,STMN1
Macrophages	/	C1QA, C1QB, C1QC, CD86
endothelial cell	/	PECAM1, CDH5,CD93
pericyte	/	THY1,MCAM,ACTA
immune cell	/	CD3D ,CD3E, NKG7
