# Supplementary material for: Single-cell sequencing reveals a senescent immune landscape in bone marrow lesions inducing articular cartilage damage in osteoarthritis
Source: Bone Res. 2025 Nov 21;13:94. doi: 10.1038/s41413-025-00467-4 (PMC12639131; doi:10.1038/s41413-025-00467-4)
Supplement: Supplementary file 8 — Supplementary Table 5 [file 41413_2025_467_MOESM8_ESM.xlsx]

## Sheet: Sheet 1
Suppl_Table 5.Proportion of each clusters in intact cartilage and damaged cartilage
cell type	intact cartilage	damaged cartilage
CPCs	0.31	0.3
EC	18.15	16.42
endothelial cell	0.45	1.41
FC-1	6.77	10.59
FC-2	8.32	5.58
HomC	11.11	11.7
HTC	8.93	9.04
immune cell	0.22	1.28
Macrophages	0.27	3.12
PreFC	17.76	11.34
MTC	1.59	0.55
OssifyC	2.93	3.87
PathC	5.83	7.94
pericyte	0.24	0.54
pre-HTC	1.52	2.37
RegC	13.06	11.78
RepC	2.53	2.18
