# Supplementary material for: Single-cell sequencing reveals a senescent immune landscape in bone marrow lesions inducing articular cartilage damage in osteoarthritis
Source: Bone Res. 2025 Nov 21;13:94. doi: 10.1038/s41413-025-00467-4 (PMC12639131; doi:10.1038/s41413-025-00467-4)
Supplement: Supplementary file 9 — Supplementary Table 6 [file 41413_2025_467_MOESM9_ESM.xlsx]

## Sheet: bone marrow
Suppl_Table 6. pySCENIC-defined regulons across all bone marrow clusters.
	Tcm/Naive helper T cells	Regulatory T cells	Tem/Effector helper T cells	Late erythroid	CD16+ NK cells	HSC/MPP	Tem/Trm cytotoxic T cells	Naive B cells	Tcm/Naive cytotoxic T cells	Tem/Temra cytotoxic T cells	MAIT cells	Plasma cells	Memory B cells	Neutrophils	Neutrophil-myeloid progenitor	Mid erythroid	Classical monocytes	CRTAM+ gamma-delta T cells	Non-classical monocytes	pDC	DC2	Age-associated B cells	macrophages	Megakaryocytes/platelets
ARID3A(+)	-0.38373	-0.244853	-0.28531	-0.140939	-0.227151	0.266568	-0.384848	-0.476757	-0.491956	-0.223517	-0.394914	-0.0785142	-0.365843	2.32707	0.50344	0.0581521	1.19116	-0.401266	0.393987	0.52123	-0.0104044	-0.235739	0.612226	1.64876
ARNT(+)	-0.00269161	-0.0259867	-0.28287	-0.145494	-0.0169871	-0.179427	-0.106721	-0.014043	-0.13519	0.0269701	-0.161798	-0.13652	-0.233357	0.316334	0.17816	-0.482281	0.176661	-0.174326	-0.347271	-0.433449	-0.623076	-0.165263	0.448776	2.43864
ASCL2(+)	-0.615375	-0.370783	-0.457337	-0.625206	0.952276	-0.42151	-0.223567	-0.718528	-0.691685	0.783781	-0.205414	-0.622205	-0.645047	-0.495092	-0.658082	-0.780535	-0.299003	0.124015	0.300748	0.0629828	-0.0977387	-0.608459	-0.480613	0.606535
ATF1(+)	0.00162739	-0.00271159	-0.338306	1.03954	0.00942143	-0.0633027	-0.0480609	-0.204766	-0.163644	0.122235	-0.179211	-0.0522411	-0.388537	1.91527	0.790676	0.951379	-0.0189498	-0.184123	-0.882717	-0.295846	-0.944185	-0.540118	-0.101759	0.711909
ATF2(+)	-0.182587	-0.150756	-0.377487	-0.116466	-0.206858	-0.26279	-0.11241	-0.0371473	-0.171344	-0.0800616	-0.197603	0.17653	-0.0817684	0.485285	0.482481	-0.213985	0.721191	-0.156646	-0.22704	0.446984	-0.256646	-0.148998	0.609367	0.965066
ATF4(+)	0.089146	0.0354191	-0.321374	3.20741	-0.0814229	0.526278	-0.228792	0.0603531	-0.0609147	-0.065036	-0.174931	0.316716	-0.148159	0.243316	0.620905	0.771387	-0.0110687	-0.21349	-0.564654	0.229098	-0.488547	-0.211617	0.375068	8.78956
ATF5(+)	-0.288181	-0.228122	-0.418362	1.05785	0.124622	-0.111209	-0.218443	0.105087	-0.507207	0.104744	-0.274501	2.04993	-0.106396	0.205495	0.38594	-0.0048151	0.167098	-0.0603303	0.493458	2.0036	0.673057	-0.0278858	2.42873	0.830268
ATF6(+)	-0.0790086	-0.0114691	0.071011	-0.365002	-0.238701	0.075627	-0.0900381	-0.02934	-0.196473	-0.0839952	-0.143166	-0.124202	0.140895	-0.177979	-0.30938	-0.461389	0.555196	-0.181906	-0.442122	0.833217	0.241111	0.123196	-0.0763947	2.24407
ATF6B(+)	0.0611719	0.100702	-0.138457	-0.282805	0.447946	0.0148354	0.0334116	-0.0573545	0.00436475	0.26805	0.036477	0.569413	-0.0899133	0.162746	0.236213	0.0692296	-0.714663	-0.130614	-0.773323	0.429887	-0.620162	-0.102595	-0.541366	-0.114113
ATF7(+)	0.0355883	-0.0207597	-0.116693	0.0305514	-0.048602	-0.17684	0.0156058	-0.0639408	0.0513458	0.102527	-0.0106091	0.289551	-0.172751	0.353869	0.226656	-0.327045	-0.0234693	-0.0386541	-0.289418	-0.0431459	-0.344752	-0.197282	-0.208385	-0.176722
BACH1(+)	-0.464738	-0.311172	-0.411967	0.489014	-0.461444	-0.143337	-0.498104	-0.479802	-0.599151	-0.448909	-0.519372	0.0629767	-0.442311	0.637845	0.0508867	-0.640251	1.99428	-0.53231	1.10134	0.0713701	0.650884	-0.271426	1.49852	1.02477
BACH2(+)	0.397593	0.101713	0.000763731	0.240034	-0.487982	-0.465582	-0.0525676	2.51365	0.649896	-0.501616	-0.0337718	0.0775831	0.687982	-0.318593	-0.502264	-0.692852	-0.324423	-0.418549	-0.634595	-0.377186	-0.698875	0.672424	-0.402606	-0.70871
BATF(+)	-0.440463	0.061405	0.328995	-1.32744	0.865759	-0.529402	0.113203	-1.13498	-0.647963	0.800354	0.00352079	-0.731971	-0.498117	-0.164998	-0.760727	-1.17375	-0.65821	0.437584	0.142015	-0.339389	-0.0310957	-0.167849	-0.858416	0.125998
BCL11A(+)	0.409864	0.368444	0.400648	-1.87845	0.0719422	-0.688766	0.444299	1.40999	0.533611	0.316002	0.377046	-0.0229795	1.22369	-1.81322	-0.784609	-1.19268	-1.6124	0.361168	-0.8015	1.04515	-0.485536	1.42306	-0.956908	-1.40483
BCL3(+)	-0.212263	0.0516201	-0.239666	0.286904	-0.252419	-0.581048	-0.213022	0.0724509	-0.481819	-0.208194	-0.18613	-0.135414	0.0428577	-0.0470967	-0.446074	-0.70697	1.01134	-0.253728	-0.347179	-0.252682	-0.399843	-0.17254	-0.2602	-0.270522
BCL6(+)	-0.364142	-0.341764	-0.376414	0.102566	-0.413311	-0.250481	-0.41264	-0.441457	-0.483354	-0.404275	-0.421368	-0.110072	-0.365697	0.420852	-0.112685	-0.22664	1.84649	-0.445597	0.4033	-0.394552	0.263584	-0.361134	0.0637697	-0.449591
BCLAF1(+)	0.220177	0.488333	-0.279309	0.816303	0.00292896	0.168353	0.155656	0.218544	0.103268	0.246369	-0.0624854	0.308828	-0.0732672	-0.0474117	-0.0719509	-0.0529152	-0.546901	-0.094507	-1.13889	0.918519	-0.935331	-0.0471297	0.422019	-0.351242
BDP1(+)	-0.133459	0.357961	-0.292166	0.208249	0.422599	0.0347917	0.0803339	-0.332902	-0.450097	0.504704	-0.0162299	-0.0388281	-0.408185	0.0827705	-0.113005	-0.44081	-0.427179	0.153047	-1.16461	0.107353	-1.08372	-0.326388	-0.376844	-0.687016
BHLHE40(+)	-0.55162	-0.35717	-0.469091	-0.0364537	1.22149	-0.879752	0.0371963	-1.00902	-0.759978	0.94034	0.00656666	-0.39899	-1.00087	-0.534305	-0.664385	-1.15322	-0.638095	0.4417	-0.716826	-0.224994	-0.989605	-0.883486	-0.123163	0.708099
BRCA1(+)	0.0207812	0.117445	-0.122474	1.45062	0.0320368	1.98396	-0.0491824	-0.0440554	-0.00324224	-0.053549	-0.102366	0.247502	-0.219714	1.25338	2.06225	9.65857	-0.203907	-0.201179	-0.743967	-0.0136765	-0.639755	-0.405306	0.137372	1.14673
BRF1(+)	0.19225	0.272464	-0.306742	0.876451	0.134987	-0.22984	0.122659	-0.00149455	0.0744476	0.399993	0.0486606	0.25313	-0.323934	0.00919622	0.0479394	0.22894	-0.656649	0.0509381	-1.26458	0.488387	-1.27268	-0.43785	-0.0271145	0.398932
BRF2(+)	0.153968	0.159702	-0.35006	0.737199	-0.0608617	0.0930364	-0.0309161	0.0706758	-0.0387623	0.113891	-0.16463	0.216442	-0.213559	0.691168	0.51302	0.420061	-0.164496	-0.06981	-0.894568	0.0321262	-0.900198	-0.356072	0.201927	0.644374
CARF(+)	0.168613	0.0418797	-0.044379	0.776878	-0.00630133	-0.12469	-0.0621784	0.0441955	0.169068	0.0323918	-0.0104287	-0.109472	0.0965687	-0.171563	-0.159688	-0.0531823	-0.215061	-0.16972	-0.476216	0.373537	-0.423756	-0.105001	-0.0175753	0.0327389
CD59(+)	-0.529864	-0.436937	-0.425701	0.0275913	0.0944894	1.07976	-0.348924	-0.669004	-0.645841	-0.27292	-0.416759	-0.257499	-0.665923	4.15686	1.99205	0.871116	1.03388	0.0746602	0.299318	-0.00966749	0.403853	-0.662558	0.0539901	0.603035
CEBPA(+)	-0.388719	-0.386165	-0.391838	0.00755064	-0.316512	0.25733	-0.438067	-0.287326	-0.445143	-0.408993	-0.479209	-0.366147	-0.338181	1.14445	0.396313	-0.310087	1.22445	-0.461572	3.16781	1.05143	1.4799	-0.237008	3.14643	0.917774
CEBPB(+)	-0.490026	-0.346833	-0.501047	0.582548	-0.201592	-0.0781688	-0.526971	-0.640572	-0.627278	-0.431455	-0.53593	-0.3319	-0.595434	0.98588	-0.0489743	-0.383649	1.84656	-0.440168	0.913054	-0.256992	0.232435	-0.507707	0.917801	1.12546
CEBPD(+)	-0.572137	-0.412794	-0.500242	0.288427	-0.215668	-0.149885	-0.523894	-0.583566	-0.727904	-0.405984	-0.516152	-0.384149	-0.569915	1.22002	0.0676075	-0.596884	1.94759	-0.50317	0.706031	-0.274762	0.457101	-0.453396	1.07542	0.987833
CEBPG(+)	-0.0618805	-0.0637274	-0.203703	0.434781	0.0453736	0.0296301	-0.0676167	0.0217286	-0.148425	-0.00834933	-0.0650023	-0.2032	-0.133348	0.258671	0.264861	-0.27057	0.102244	-0.0911341	-0.106081	0.107335	-0.184508	-0.109295	4.10736	0.034459
CEBPZ(+)	0.152635	0.23024	-0.112067	0.322145	0.0593299	0.589294	0.103262	-0.102535	-0.0150846	0.245674	0.0677565	1.48833	-0.281493	0.404649	1.00696	1.55011	-0.478133	0.156407	-1.08462	0.393018	-0.994508	-0.415827	0.195258	1.50928
CHD2(+)	0.484284	0.738126	0.207932	0.606976	0.156219	-0.116641	0.330611	-0.243148	0.317705	0.268295	0.19627	-0.00588076	-0.263589	-0.431706	-0.784193	-0.102084	-1.0299	0.137187	-1.34885	0.14032	-0.90009	-0.233469	-0.495202	-0.385972
CLOCK(+)	0.195523	0.192675	-0.111946	0.308041	-0.0369201	-0.206087	0.0611706	0.0602389	0.0778677	0.126508	0.0265151	0.530205	-0.0726667	0.130869	0.0129261	0.258741	-0.363431	-0.153579	-0.368116	0.26238	-0.69785	-0.18121	0.0081448	-0.293336
CPSF4(+)	0.00580663	0.0941714	-0.104479	0.0496616	-0.00215169	-0.161023	-0.055578	-0.0554821	-0.102614	0.0176031	-0.132493	-0.194311	-0.0807616	0.0116063	0.0323375	-0.131774	0.099645	-0.132382	-0.187579	0.0504222	-0.191334	-0.135257	0.0450247	-0.0841299
CREB1(+)	-0.172607	0.0444999	-0.451823	0.861602	-0.362852	-0.283296	-0.288709	0.0803218	-0.390412	-0.221739	-0.387617	-0.316578	-0.149009	0.65556	0.0603848	-0.333693	1.12691	-0.421029	-0.650173	-0.271406	-0.66312	-0.187712	0.0904068	0.49488
CREB3(+)	0.0230406	0.0862855	0.0894341	1.09119	0.0328311	-0.404463	0.229832	-0.0505802	-0.0786351	0.310905	0.17689	1.19406	-0.130858	-0.286524	0.187547	-0.509193	-0.412725	0.285523	-0.440461	-0.0714934	-0.501149	-0.272167	0.215077	0.309689
CREB3L2(+)	-0.245125	-0.195559	-0.303005	0.950774	0.795123	0.159231	0.00934156	-0.052846	-0.206863	0.260164	0.235562	5.70399	-0.213862	0.201069	1.29115	0.264096	-0.653635	0.039769	-1.19271	2.07412	-1.07473	-0.291404	0.368284	0.044188
CREB5(+)	-0.277088	-0.139446	-0.21169	-0.0798234	-0.412662	-0.204348	-0.349872	-0.531716	-0.494384	-0.392464	-0.405061	0.11214	-0.525887	0.0303202	-0.0516236	-0.822062	1.76846	-0.469592	0.446362	-1.03161	-0.0157093	-0.458991	0.766816	-0.593978
CREBL2(+)	0.271312	0.582481	0.00353044	1.97511	-0.291208	-0.0364595	0.059254	-0.158672	-0.0950742	0.0594122	0.126374	0.550272	-0.0528042	0.406274	0.53435	0.185581	-0.245627	-0.154777	-0.441097	0.939737	-0.836627	-0.267235	1.58246	0.63313
CREM(+)	-0.570774	-0.533424	-0.638943	0.142225	1.4011	-0.178754	-0.283562	-0.609387	-0.557031	0.122333	-0.288071	0.188338	-0.750682	0.0142847	-0.191744	0.00649066	-0.0756757	0.660035	-0.569532	0.0736183	-0.52006	-0.854301	0.0833011	-0.362186
CRTC2(+)	-0.0451485	0.273993	-0.0914091	-0.0761874	-0.0219061	-0.4674	0.0945324	-0.279868	-0.00382928	0.136918	0.00781554	0.084566	-0.0761085	0.12898	-0.455286	-0.567841	0.0588842	0.00833914	-0.353917	0.194101	-0.535091	0.207923	-0.303438	0.31077
CTCF(+)	0.175297	0.427601	-0.222329	1.88412	0.120373	0.0925391	0.123142	0.199329	0.0202085	0.274098	0.0816807	0.0194578	-0.019376	0.126596	0.0757738	1.70839	-0.703907	-0.0695718	-1.39502	0.358642	-1.35655	-0.0627481	-0.286492	1.03838
CUX1(+)	-0.480675	-0.247718	-0.635492	1.50844	-0.271946	0.524072	-0.515129	-0.349445	-0.721874	-0.201073	-0.568165	0.232003	-0.501195	1.03832	0.955228	0.668177	1.41161	-0.586424	1.11357	0.845942	0.514442	-0.276747	2.03025	2.62557
DBP(+)	0.080307	0.122278	-0.151266	-0.111912	0.0151058	0.345445	0.0861145	-0.0339072	0.0286734	0.148293	0.028957	-0.231444	-0.186849	0.112202	0.379165	-0.400807	-0.167035	-0.0856575	-0.577412	-0.109126	-0.641455	-0.368231	0.496474	-0.00932886
DDIT3(+)	-0.0329646	-0.0462771	-0.0819668	-0.0713271	-0.0152025	-0.0624806	-0.0212273	0.123357	-0.0503612	0.00842264	-0.0550703	1.11261	-0.0260485	-0.0582709	0.146116	0.223139	0.0489153	0.0424286	-0.0893979	-0.040428	-0.127193	-0.050713	-0.127193	1.36283
DEAF1(+)	0.032349	0.0531526	-0.0110237	-0.173	0.0116733	-0.0355623	-0.0168788	-0.0814751	-0.0354612	0.140628	-0.0339831	-0.0185437	-0.0696252	0.00582806	0.200997	-0.316703	-0.10262	-0.073784	-0.267049	0.0682869	-0.299497	-0.197939	0.288874	-0.135614
DNMT3A(+)	0.0654963	0.0651706	-0.0829165	0.577731	-0.0119687	-0.0642307	0.017452	-0.0409303	0.159088	0.04301	-0.0258839	0.0998573	-0.113613	0.0179667	0.016253	-0.156537	-0.083069	-0.0666269	-0.172892	-0.138179	-0.181436	-0.123307	0.052975	-0.0176569
E2F3(+)	-0.097239	0.0591112	-0.131929	-0.235966	-0.211653	0.815948	0.0438858	-0.254202	-0.291738	-0.065571	-0.0905524	-0.34833	-0.299703	1.71909	0.741082	1.51421	0.430348	0.115109	-0.430185	0.0254206	-0.306508	-0.362417	0.0766302	1.46992
E2F4(+)	-0.0424452	-0.0561762	-0.205302	9.13737	-0.033865	-0.337667	-0.0381839	-0.0876802	-0.0916879	0.0014366	-0.106935	-0.103372	-0.302365	0.12017	-0.0673449	6.54134	-0.0892507	-0.141531	-0.608185	-0.420128	-0.831404	-0.300363	0.00372653	1.34858
E2F5(+)	0.0372139	0.0416604	-0.0900478	-0.0431139	-0.319772	-0.0402154	-0.18934	2.9901	-0.000389409	-0.239633	-0.256734	0.793391	1.68443	0.0869898	0.0475533	-0.55452	-0.594645	-0.487247	-0.664881	1.74717	-0.623256	1.67956	0.012932	0.740615
E2F6(+)	0.108793	0.166215	-0.310564	1.62862	0.202774	0.322194	0.054486	0.0297065	-0.0363087	0.234869	-0.0996778	0.948962	-0.287551	0.394506	0.788274	0.835952	-0.510892	0.0963571	-1.16367	0.177994	-1.15295	-0.47912	0.135433	1.08062
E4F1(+)	-0.243489	-0.0247368	-0.168543	0.264856	0.260998	-0.318568	0.0133356	-0.0517702	-0.375008	0.165852	-0.0224481	-0.388823	0.0880411	0.160925	-0.156127	-0.762498	-0.0709398	0.139573	-0.00433314	-0.0134779	-0.260665	0.136021	-0.0201512	0.848041
EBF1(+)	-0.394024	-0.30126	-0.377799	-0.377123	-0.362111	-0.0093151	-0.250898	3.09561	-0.410819	-0.312414	-0.346727	0.630046	2.92267	-0.0299445	-0.110951	-0.302759	-0.135298	-0.24765	0.123392	2.09487	0.625509	3.32552	0.606794	-0.104742
EGR1(+)	-0.43957	-0.377608	-0.440174	0.205203	-0.479362	-0.11522	-0.504551	-0.358956	-0.557918	-0.496526	-0.504354	-0.0985832	-0.358979	0.680233	-0.0505883	-0.53343	2.00389	-0.549757	1.06601	0.0242384	0.590688	-0.212245	1.38767	0.355132
ELF1(+)	-0.15958	-0.0246742	-0.0877947	0.988924	-0.390938	-0.793501	-0.202604	-0.334292	-0.300754	-0.381372	-0.330796	-0.475252	-0.304866	-0.218503	-0.735395	-1.0495	1.40905	-0.341775	-0.0047638	-0.856066	-0.43396	-0.241778	-0.0731506	2.50136
ELF2(+)	-0.216312	-0.0702377	-0.355963	0.454029	-0.0869197	-0.338781	-0.219942	-0.221034	-0.340799	-0.141079	-0.250644	-0.381869	-0.334603	0.14458	-0.301196	-1.02575	0.997887	-0.314574	-0.640557	-0.390333	-0.885164	-0.440558	-0.190141	0.407202
ELF4(+)	-0.410511	-0.0959626	-0.525315	1.18929	0.596124	-0.559662	-0.161861	-0.555336	-0.386807	0.368434	-0.264819	-0.285975	-0.662036	0.635106	-0.0493596	-0.408117	0.0343846	-0.0264064	-0.322356	-0.423753	-0.895503	-0.654406	-0.466972	1.65283
ELK1(+)	0.125703	0.047443	-0.304641	2.86023	-0.00166259	0.0379157	0.0142629	0.0374432	-0.0202935	0.128029	-0.11208	0.539926	-0.266185	0.724095	0.907025	1.32177	-0.282774	-0.0397059	-1.01345	-0.256964	-1.173	-0.343514	-0.0191403	1.3671
ELK3(+)	0.807994	0.998643	1.3931	0.343786	-0.722078	-0.857867	0.286311	-0.495461	0.263287	-0.0859402	0.743616	-0.783741	-0.12058	-0.816497	-0.587629	-1.12629	-0.397766	-0.785982	-0.702184	-0.551922	-0.602676	-0.286542	0.278216	1.26862
ELK4(+)	0.468927	0.53533	-0.161817	-0.13568	0.0432475	-0.0180484	0.179087	0.0848531	0.406182	0.233957	-0.0330063	0.0138678	-0.0591425	-0.276692	0.16666	-0.763507	-0.810121	-0.0558094	-1.33357	-0.106512	-1.34991	-0.090578	-0.572028	-0.725107
EOMES(+)	-0.672274	-0.586114	-0.558213	-0.494019	1.23434	-0.811094	0.762243	-0.843355	-0.438445	0.948888	0.677627	-0.534112	-0.852831	-0.839306	-0.682887	-0.999777	-0.813721	1.84922	-0.921175	-0.643463	-0.938625	-0.822535	-0.525318	-0.205819
EP300(+)	-0.377886	-0.151363	-0.580824	1.2531	-0.147731	-0.274284	-0.309564	-0.309048	-0.493189	-0.0707437	-0.36637	-0.391091	-0.506226	1.17441	0.464272	-0.656369	1.13747	-0.312613	-0.322404	0.249059	-0.468222	-0.412567	0.537694	0.840166
ERF(+)	-0.0421197	-0.0507148	-0.196986	2.24568	-0.314704	-0.499786	-0.160013	0.000569595	-0.230038	-0.120258	-0.243075	0.0243941	-0.156308	0.721132	0.133576	0.952716	0.621438	-0.363942	-0.496289	-0.0754546	-0.914552	-0.411552	-0.0906794	0.978637
ESR2(+)	-0.0126859	0.0501552	-0.110948	-0.0674112	0.0129066	0.0940985	-0.0408911	0.010461	-0.0447359	0.0662074	-0.0891589	-0.0616833	0.0051987	0.368415	0.0322184	-0.0680413	-0.0405597	-0.0509239	-0.18163	0.0867838	-0.204753	-0.0719909	-0.0858433	0.241254
ESRRA(+)	-0.175543	-0.0177438	-0.451226	2.07456	0.0434645	-0.329242	-0.142938	-0.0760004	-0.3696	0.119071	-0.222832	0.304252	-0.218573	1.03227	0.392783	1.14473	0.175007	-0.156969	-0.480044	0.349411	-0.851263	-0.36199	0.125089	1.66007
ETS1(+)	-0.169823	-0.0516947	-0.391707	0.969662	0.21117	-0.483419	-0.204702	-0.937012	-0.353418	0.0441003	-0.303253	-0.0252601	-1.09042	0.45635	-0.236192	-0.45928	0.790612	-0.235055	-1.00302	-0.30146	-1.30574	-1.04467	0.143423	0.922478
ETS2(+)	-0.500213	-0.455176	-0.549525	0.82298	-0.51242	0.222977	-0.54479	-0.236869	-0.591535	-0.465958	-0.585281	-0.134	-0.25227	0.762379	0.368945	-0.10993	1.93788	-0.587279	1.47799	0.74408	1.27944	-0.156352	2.79132	1.5074
ETV3(+)	-0.132662	0.00909054	-0.548486	0.474035	-0.0281536	-0.36715	-0.122663	-0.168503	-0.249774	0.117691	-0.283194	0.531529	-0.527327	1.50411	0.748676	-0.310731	0.377252	-0.118817	-0.852972	0.471007	-0.953009	-0.62753	0.402859	0.307755
ETV6(+)	-0.246594	-0.0629808	-0.456698	1.26396	-0.481398	-0.167646	-0.24323	-0.16418	-0.363825	-0.267299	-0.386119	0.0177095	-0.166205	0.83265	0.354079	-0.44067	1.3591	-0.439566	-0.269067	0.752631	-0.238991	-0.10313	1.05317	1.56565
EZH2(+)	0.102339	0.483187	-0.056846	2.56417	0.170435	0.952804	0.0283393	-0.126659	-0.109439	0.247564	-0.0942006	-0.20826	-0.224719	0.764824	1.06318	8.34575	-0.72356	-0.0282483	-1.04447	-0.107061	-1.20564	-0.320633	-0.355907	1.68753
FLI1(+)	-0.403383	-0.0907905	-0.439253	1.03998	-0.301028	-0.275211	-0.306342	-0.165857	-0.653169	-0.19137	-0.444962	-0.142864	-0.274951	1.3115	0.570563	-0.043474	1.28427	-0.410117	0.107004	-0.206849	-0.57623	-0.196458	0.274327	2.7963
FOS(+)	-0.461571	-0.360055	-0.425577	0.125822	-0.409605	-0.0496459	-0.446443	-0.429314	-0.563612	-0.422665	-0.471307	-0.158409	-0.377147	0.826424	-0.0445015	-0.572018	1.93331	-0.416298	0.635855	-0.281026	0.412908	-0.217723	1.03181	-0.00223258
FOSL2(+)	-0.422304	-0.355109	-0.45747	-0.377103	0.137675	0.0817449	-0.286524	-0.498337	-0.457025	-0.101718	-0.218732	-0.407324	-0.54751	1.53718	0.474751	-0.605336	0.951101	-0.209844	0.0448397	-0.34039	-0.456937	-0.507074	1.02874	-0.164625
FOXJ2(+)	0.0569371	-0.038206	-0.0388019	-0.0793124	-0.00537156	0.124484	0.00181751	0.0447273	0.0656401	0.0247676	-0.0207882	0.0852076	-0.00669747	-0.063566	0.354427	-0.120288	-0.0913544	-0.0360399	-0.0815548	0.117961	-0.0988981	0.0215797	0.520991	0.0890415
FOXJ3(+)	0.0603488	0.0669149	-0.139102	0.0378624	-0.00987601	-0.069975	0.0346328	0.0652103	0.100088	0.0289852	0.0297126	0.600435	-0.0592149	0.000739831	0.0584881	-0.551525	-0.0399914	-0.159338	-0.453713	0.773138	-0.502882	-0.188937	-0.345564	-0.207612
FOXK1(+)	0.0292488	0.00561951	-0.0624036	-0.0835449	0.0106235	0.470873	-0.017994	-0.00364847	0.0298701	0.0719209	-0.0439981	0.0543593	-0.0817452	0.12516	0.496193	0.851044	-0.0998601	0.0750176	-0.204338	0.0437546	-0.202686	-0.144559	-0.238407	-0.123697
FOXN2(+)	-0.210472	-0.165706	-0.409936	0.16648	-0.198243	-0.310554	-0.206575	-0.200691	-0.375998	-0.0811644	-0.294258	-0.186152	-0.32041	1.20497	0.24533	-0.555922	0.894371	-0.293168	-0.441166	-0.353561	-0.608769	-0.346081	0.0337879	0.535246
FOXN3(+)	0.102334	0.0754145	0.0657755	-0.534498	0.00525958	0.376805	0.210086	-0.239137	0.0332379	0.0321155	0.173917	-0.184799	-0.34316	-0.410661	-0.205267	-0.371645	0.00535968	-0.0532593	-0.490324	-0.507118	0.36279	-0.467655	0.304438	-0.621439
FOXO1(+)	0.262631	0.0331942	-0.342059	0.646194	-0.427205	-0.555713	-0.284467	2.17507	0.323551	-0.286215	-0.442352	-0.495718	-0.0562633	0.0303548	-0.289511	-0.517644	0.00730917	-0.462009	-0.757855	-0.223214	-0.805728	-0.188789	-0.32955	-0.0749909
FOXO3(+)	-0.362625	-0.27509	-0.446719	3.71583	-0.385528	-0.217793	-0.391106	-0.22537	-0.460021	-0.380207	-0.411293	-0.16092	-0.312804	0.510067	-0.0112407	0.665792	1.59675	-0.405266	-0.0841459	-0.297029	-0.253107	-0.292994	0.258732	1.1171
FOXP1(+)	1.06494	0.814318	0.216178	-0.028931	-0.652575	-0.225553	-0.0585655	1.02316	1.12072	-0.502534	-0.195553	-0.321312	0.547578	-0.621701	-0.369814	-0.903347	-0.63897	-0.54203	-0.706977	-0.308311	-0.725043	0.361418	-0.380417	0.0511582
GABPA(+)	-0.0293992	0.0132233	-0.486476	2.00644	-0.145978	-0.234592	-0.153107	0.132131	-0.167159	0.0900059	-0.295141	0.591305	-0.134621	0.933287	0.483154	0.202678	0.20145	-0.28519	-0.882829	0.145677	-1.08995	-0.144041	0.444357	1.6607
GABPB1(+)	-0.0687288	0.0199794	-0.442325	1.81762	0.0375043	-0.389584	-0.044085	0.090603	-0.245283	0.175292	-0.197923	0.495865	-0.31044	0.761542	0.23234	1.29856	0.0234044	-0.0614987	-1.01585	-0.147315	-1.2372	-0.455719	0.00221209	0.645323
GATA3(+)	0.177814	0.859671	0.810025	-0.185025	-0.202521	-0.49761	0.0651756	-0.51391	-0.376122	0.477948	-0.180076	0.00345228	0.0259088	-0.222771	-0.344697	-0.401423	-0.480966	-0.408345	-0.0882808	-0.37074	-0.593664	0.0555316	-0.271752	0.314889
GFI1(+)	-0.505575	-0.522576	-0.544633	-0.365578	0.423432	-0.101897	-0.13887	-0.525308	-0.529985	1.23297	-0.492854	-0.302785	-0.539212	1.12471	2.14108	-0.561883	-0.506316	0.155225	-0.559405	-0.519139	-0.519963	-0.56446	-0.532719	-0.473133
GMEB2(+)	0.0641513	-0.0428669	-0.121552	0.0583252	-0.0223551	-0.0972676	-0.0683796	-0.106989	-0.0354973	-0.00676758	-0.0870137	-0.159479	-0.156625	0.0501888	0.0263768	-0.254787	0.0985811	-0.0359589	-0.226033	-0.225845	-0.222954	-0.152133	0.025585	0.408996
GTF2B(+)	-0.0363022	-0.0469904	-0.207147	7.33493	-0.134629	0.0849073	-0.0995918	-0.0678877	-0.0343379	-0.0864514	-0.15065	0.113435	-0.218987	0.276918	0.290778	2.67368	0.102093	-0.14969	-0.186582	-0.183918	-0.557199	-0.281754	-0.0806572	4.02621
GTF2F1(+)	0.00154056	0.0672257	-0.391353	0.89826	0.0655343	0.13531	0.114699	-0.0996303	-0.0192216	0.381498	-0.141738	0.301796	-0.484061	0.362737	0.366294	1.53596	-0.222906	-0.0539985	-1.25454	0.623003	-1.243	-0.531408	0.010227	0.896692
GTF3C2(+)	0.039604	0.02422	-0.233284	0.417897	-0.0101963	0.0754618	-0.049536	0.0167419	-0.101169	0.0447214	-0.156884	-0.142121	-0.162321	1.58907	0.678841	1.66092	-0.155744	-0.1511	-0.457821	1.88099	-0.492575	-0.246188	-0.276077	0.16601
HCFC1(+)	0.141867	0.284329	-0.211784	2.04287	0.280622	0.408343	0.112557	0.00612573	-0.0085905	0.268468	0.0917483	0.283609	-0.090968	-0.00176713	0.609647	4.04886	-0.814343	0.0326981	-1.06843	-0.0183176	-0.911407	-0.195793	0.359115	0.450188
HDAC2(+)	0.0239116	0.0122094	-0.27765	2.98025	-0.11221	1.50036	-0.112032	0.132467	-0.113884	-0.0585796	-0.177978	0.735959	-0.129899	1.29981	1.70841	5.81199	-0.0623006	-0.160984	-0.757991	0.642568	-0.557706	-0.23168	0.483589	1.19252
HDAC6(+)	0.118986	0.111203	-0.35806	0.272145	0.0474629	0.641563	0.0404573	0.0795393	0.0276086	0.267482	-0.109122	0.56081	-0.176527	0.756764	1.12922	0.857365	-0.433265	-0.0104355	-1.05	0.273214	-0.965867	-0.312793	0.267411	0.859797
HES6(+)	-0.0276254	-0.0579936	-0.0466301	-0.0305368	0.117707	-0.143228	-0.0304885	0.000424538	-0.0473502	0.000199254	-0.0356486	0.102412	-0.0290023	-0.14177	-0.193673	-0.20742	0.00742125	-0.00155901	-0.222177	-0.149999	-0.212326	-0.0835825	-0.113302	0.579185
HINFP(+)	-0.0805268	0.0368384	-0.301503	0.778421	0.177804	-0.226687	0.126307	-0.331998	-0.147863	0.392546	-0.0644438	0.413515	-0.387508	0.179752	0.187351	0.211172	-0.248313	0.163618	-0.683788	0.277683	-0.650045	-0.419897	0.223774	1.27039
HIVEP1(+)	0.0500195	-0.0773664	-0.260349	0.272154	-0.286785	-0.152464	-0.259034	-0.225847	-0.298389	-0.284102	-0.252587	0.604542	-0.285512	0.749322	0.548512	-0.549854	0.767147	-0.297462	-0.044538	0.413925	-0.13892	-0.241767	0.559855	-0.126099
HIVEP2(+)	0.696472	1.00277	0.429886	0.781982	-0.447727	-0.375694	0.00209055	0.27279	0.0494579	-0.320638	-0.147319	-0.261065	0.144636	-0.240676	-0.52573	-0.497874	-0.332586	-0.380252	-0.557824	-0.660914	-0.604488	-0.0681801	-0.221068	1.95013
HMGN3(+)	-0.0219077	-0.175568	0.246154	0.320509	0.973029	0.477589	0.091429	-0.401022	0.0848133	0.0522897	0.242231	1.54927	-0.245101	-0.410262	0.350928	0.821218	-0.913006	0.687939	-0.784776	0.286663	0.0816191	-0.321003	-0.273127	0.804234
HOXB2(+)	0.0869295	0.29106	-0.119226	-0.201035	1.03019	-0.652215	-0.0398628	-0.46647	-0.143976	0.359711	-0.0233682	-0.385694	-0.468806	-0.523303	-0.353035	-0.451042	-1.05784	0.170191	-1.16381	-0.831643	-1.37364	-0.54434	-0.961957	-0.330459
HSF1(+)	-0.0366437	-0.0581169	-0.126734	-0.0433827	0.0267652	-0.0388092	-0.0342964	-0.0740385	-0.0670651	0.0372809	-0.0645125	-0.105612	-0.119941	0.367309	0.515353	-0.179877	0.0623945	-0.0350226	-0.13488	-0.220673	-0.207853	-0.107302	0.317634	0.365148
IKZF1(+)	0.318164	0.351978	-0.0170169	-0.0219502	0.0145181	-0.505159	0.161336	0.268205	0.297068	0.151111	0.132576	-0.275371	0.340388	-0.477258	-0.759265	-1.14747	-0.645155	-0.0616684	-1.00575	-0.193061	-1.04086	0.416669	-0.535889	-0.730557
IKZF2(+)	-0.0698409	0.311759	0.496917	-0.351045	0.0450643	0.0283863	0.163283	-0.658078	-0.430295	0.302195	0.29894	-0.808731	-0.718456	0.836828	0.285679	-0.94795	-0.124548	0.465013	-0.44009	-0.881279	0.281456	-0.504732	0.342138	-0.769882
IRF1(+)	-0.678647	-0.455709	-0.503649	0.4619	0.463792	-0.740475	-0.397361	-1.06793	-0.851595	-0.0163919	-0.403959	-0.816541	-0.95682	0.622661	-0.656494	-1.08529	1.33625	-0.0778957	0.150052	-0.507361	-0.448374	-0.805932	-0.0877997	0.888245
IRF2(+)	-0.466801	-0.336288	-0.358137	0.126324	-0.180043	-0.537954	-0.374911	-0.399073	-0.579292	-0.354995	-0.379059	-0.319961	-0.363997	0.156584	-0.391543	-0.989678	1.6971	-0.29678	0.443168	-0.450091	-0.0507748	-0.251815	0.148358	0.456619
IRF4(+)	-0.187944	-0.139816	-0.26396	-0.0317782	-0.377585	-0.0808978	-0.263159	2.95937	-0.238309	-0.307523	-0.301661	3.90115	2.4201	-0.308353	0.224049	-0.136943	-0.303701	-0.256896	-0.460719	4.11533	0.860386	2.77649	1.02019	0.327288
IRF5(+)	-0.535488	-0.474897	-0.617275	0.181557	-0.466688	0.121362	-0.57446	-0.112483	-0.65181	-0.483175	-0.579768	0.0935266	-0.236837	1.13802	0.374192	-0.410168	1.87216	-0.602015	1.92082	0.897484	1.19638	-0.0443407	2.38786	0.877908
IRF7(+)	-0.652817	-0.349639	-0.474961	-0.32491	-0.100062	-0.303952	-0.5589	0.556456	-0.829881	-0.364921	-0.599031	1.25316	0.666995	0.113261	-0.298687	-0.889528	1.31396	-0.481525	1.14618	4.36564	0.634076	1.02089	1.16123	0.196962
IRF8(+)	0.338454	0.382843	0.307285	-0.788728	-0.379041	-0.491067	0.320127	2.23286	0.391592	0.0276123	0.217674	1.21162	1.83242	-1.2534	-0.491511	-0.927526	-1.2211	-0.0512789	-0.615524	3.6776	-0.395547	2.21418	0.153326	-0.6401
IRF9(+)	-0.245011	0.131304	-0.278046	0.7195	0.10376	-0.844376	-0.113416	-0.522331	-0.392381	-0.00268559	-0.226704	-0.126486	-0.492067	-0.556302	-0.76713	-1.19073	0.806254	-0.278743	-0.315906	-0.530884	-0.947453	-0.469209	-0.308012	-0.372489
JDP2(+)	-0.500669	-0.421614	-0.450779	1.0841	-0.460554	0.372123	-0.497668	-0.411758	-0.551766	-0.465947	-0.501033	0.0756849	-0.416657	1.52558	0.426364	0.216033	1.80643	-0.469534	1.75136	-0.123818	0.796858	-0.235229	2.25289	1.09022
JUNB(+)	-0.347937	-0.318992	-0.293361	-0.266483	-0.32139	-0.195169	-0.367288	-0.350631	-0.467545	-0.451493	-0.341596	0.312578	-0.296602	-0.502925	-0.455214	-0.91714	1.73426	-0.320933	0.875904	-0.547979	0.530815	-0.209046	1.81192	-0.275822
JUND(+)	-0.250485	0.275336	0.452491	1.40573	-0.0434432	0.19201	-0.243569	-0.539291	-0.42332	-0.342785	-0.114669	0.328689	0.305409	-0.0687221	-1.03902	0.690713	0.665006	-0.214733	0.927561	-0.394857	1.04157	0.696883	1.41234	1.47498
KDM5A(+)	-0.216831	0.206018	-0.470261	0.846171	0.288875	-0.355725	0.00802054	-0.303265	-0.456046	0.455738	-0.117622	-0.0378387	-0.441873	0.171114	-0.310453	-0.449858	-0.0803106	-0.0134565	-1.02858	0.165089	-1.11097	-0.306962	-0.04142	0.0365052
KDM5B(+)	0.0383006	0.447431	-0.294534	0.829616	-0.00319439	0.240233	-0.0245163	0.153399	-0.165214	0.0424462	-0.0533388	-0.276918	-0.0538381	0.612425	0.846922	-0.343362	-0.0442535	-0.212317	-1.12815	0.285015	-0.940834	-0.0515385	-0.36118	-0.253829
KLF10(+)	-0.421293	0.0545093	0.346668	-0.707699	-0.108583	-0.0488852	-0.0421404	-0.789854	-0.605543	0.46006	-0.0700513	-0.484226	-0.412611	-0.821915	-0.161418	-1.02834	0.504302	-0.0759862	1.13194	-0.195593	1.80439	-0.113569	1.59307	-0.712263
KLF11(+)	-0.00284438	0.277044	0.0469412	2.04224	0.0918386	-0.46778	-0.135614	-0.351344	-0.41182	0.32619	-0.26804	0.421739	-0.240105	0.102572	0.23443	-0.0776422	-0.255344	-0.192653	-0.382034	-0.334162	-0.969795	-0.153782	0.811297	3.13723
KLF13(+)	-0.304446	0.106027	0.0722147	0.21403	0.708677	-0.547019	0.0994626	-0.801696	-0.491077	0.652567	0.340662	-0.706012	-0.422777	-0.628804	-0.973269	-0.0752533	-0.668294	0.134934	0.0283647	-0.781741	-0.65281	-0.20505	-0.637139	1.74505
KLF16(+)	-0.123993	-0.0706083	-0.297769	1.21293	-0.0689882	0.130002	-0.0868274	-0.0164816	-0.193896	0.0536765	-0.160867	1.15255	-0.206016	0.315944	-0.00920915	-0.172037	0.273702	-0.105095	-0.122647	1.28961	-0.476853	-0.234438	0.148006	1.01335
KLF2(+)	0.490625	0.760485	0.851386	-0.947969	0.0966923	-1.18924	0.354608	0.202225	0.369421	0.0360722	0.442355	-0.725185	0.656658	-1.26448	-1.19338	-1.3422	-1.10304	-0.0272422	-0.460652	-1.03445	-0.896299	0.913743	-1.18598	-1.38086
KLF3(+)	0.313081	0.606409	0.127032	6.66148	-0.480498	-0.652708	-0.0855192	-0.381937	0.032189	-0.0921962	-0.221995	-0.345049	-0.433681	-0.346543	-0.508137	2.66675	0.10329	-0.641327	0.164201	-0.607607	-1.0694	-0.378629	0.497747	4.7505
KLF4(+)	-0.513049	-0.34909	-0.422283	0.691637	-0.458237	0.0580511	-0.552813	-0.506141	-0.6874	-0.425541	-0.537455	-0.299858	-0.412431	1.02069	0.329268	-0.241117	1.90242	-0.628299	1.80995	-0.139726	0.817767	-0.181438	1.87383	1.88301
KLF6(+)	-0.550358	0.183119	0.576805	-1.16559	-0.0164772	-0.530996	-0.0657422	-1.5566	-1.07411	0.330818	0.0296762	-0.982162	-0.9017	-0.121503	-0.965583	-1.87941	1.04952	-0.289122	1.20942	-0.718549	0.922054	-0.663033	0.245368	0.249698
KLF7(+)	0.0120108	-0.18458	-0.387014	0.932101	-0.279238	-0.179591	-0.233488	-0.327433	-0.25633	-0.217331	-0.292739	0.103558	-0.387586	0.62832	0.46215	-0.535731	0.889474	-0.206525	-0.499138	-0.334154	-0.487759	-0.327438	0.609609	0.27357
KLF9(+)	0.312399	0.375019	0.100202	2.8451	-0.257335	0.178372	-0.00446864	0.00493269	0.115425	0.0262182	-0.160667	-0.0558871	-0.0712351	0.0337775	0.451767	1.37175	-0.451327	-0.263993	-0.516928	-0.130995	-0.568653	-0.146297	1.38223	15.6148
KMT2A(+)	0.200313	0.381217	-0.0841902	0.181463	-0.110186	0.360892	0.0840234	0.38611	0.194997	0.0703875	0.062679	0.500719	0.416004	-0.235435	-0.19255	-0.554635	-0.392255	-0.119896	-0.770664	1.01655	-0.519716	0.295921	-0.0160993	-0.733116
LEF1(+)	1.30019	0.770651	0.506818	-0.23927	-0.567874	-0.315545	0.0503902	-0.258946	1.71393	-0.409492	-0.145616	-0.672051	-0.349726	-0.638815	-0.511138	-0.611929	-0.662196	-0.498145	-0.674087	-0.587113	-0.681436	-0.438509	-0.583398	-0.294559
MAF(+)	0.137131	0.986137	0.803107	-0.183698	-0.292418	-0.468788	0.599515	-0.856493	-0.162078	0.767525	0.392204	0.054498	-0.421696	-0.843934	-0.588017	-0.461625	-0.649945	-0.0402536	-0.254223	-0.120082	-0.347356	-0.285339	2.37977	1.07001
MAFB(+)	-0.342282	-0.217799	-0.307568	-0.0445627	-0.364494	0.0751249	-0.399463	-0.490435	-0.413764	-0.362	-0.439721	-0.239256	-0.459821	-0.108604	0.0814203	-0.328735	1.26176	-0.444851	3.80289	0.800679	1.67459	-0.266374	4.07345	0.44941
MAFG(+)	-0.113769	-0.133434	-0.199078	5.0807	-0.261468	0.181339	-0.229932	-0.136022	-0.20441	-0.241223	-0.269246	-0.0619394	-0.239513	3.8794	1.03312	3.30522	0.215524	-0.286181	-0.34098	-0.420707	-0.12701	-0.327997	0.591399	9.52842
MAFK(+)	0.0786043	0.284647	-0.218164	1.20655	0.0108023	-0.157373	0.0575151	-0.118772	-0.186306	0.267935	-0.0779986	0.320099	-0.297718	0.270842	0.214709	0.407303	-0.234899	-0.116723	-0.919319	0.124703	-1.00165	-0.346103	0.543133	-0.0630363
MAX(+)	-0.351675	-0.0185541	-0.0300574	2.4927	0.0655462	0.0266432	-0.302656	-0.674855	-0.546106	-0.201239	-0.342767	-0.516769	-0.419747	0.763081	-0.282205	0.388861	0.711232	-0.302859	0.525534	-0.305273	0.514705	-0.225517	0.588913	14.5538
MAZ(+)	-0.125849	0.286963	0.128515	1.38151	0.563365	1.00931	0.018612	-0.54492	-0.290327	0.370469	0.163998	0.268122	-0.339093	0.810528	0.667015	5.1377	-0.823503	0.047077	-0.86621	0.339239	-0.551538	-0.340791	-0.0947636	4.25198
MECP2(+)	0.214616	0.401547	0.276475	-0.608114	0.277428	0.315406	0.397044	-0.207643	0.165654	0.419412	0.333024	0.130706	-0.0637098	-0.307292	-0.409737	0.0963718	-1.02086	0.384336	-1.17661	0.137121	-0.707634	-0.046406	-0.550918	0.114743
MEF2A(+)	-0.381808	-0.192104	-0.480408	-0.132595	-0.458444	0.616015	-0.331673	1.8737	-0.429054	-0.321593	-0.486772	-0.133614	1.7826	-0.19494	0.159511	-0.535821	0.485642	-0.0515945	1.14872	1.47195	1.76409	1.97983	2.27318	-0.225513
MEF2D(+)	-0.0515761	-0.1262	-0.112746	1.08184	0.0771826	0.390357	-0.0259396	-0.174058	-0.112517	0.0319994	0.0167669	0.668608	-0.190825	0.272684	1.19926	-0.00514412	-0.0213543	-0.0293474	-0.252205	1.02006	0.0488939	-0.212442	1.1269	3.06024
MLX(+)	-0.152109	0.228687	-0.11801	1.16272	0.14233	-0.00363609	-0.100812	-0.416252	-0.345075	0.09654	-0.147052	1.22997	-0.118124	0.305685	-0.0267998	1.35947	0.130273	-0.058753	-0.358563	-0.0104951	-0.197417	-0.0511929	-0.286591	-0.258824
MXD1(+)	-0.290958	-0.0762205	-0.44577	1.18377	0.0149833	0.844016	-0.323706	-0.314127	-0.532627	-0.12984	-0.388472	1.18307	-0.294151	0.902003	0.566885	1.16143	0.793757	-0.17611	-0.605634	1.17247	0.0455065	-0.12031	1.41088	2.29713
MXI1(+)	-0.645652	-0.361082	-0.280547	5.83358	0.977151	-0.424776	-0.187184	-0.988667	-0.749308	0.169433	-0.145503	-0.500822	-0.83132	0.379143	-0.30777	2.23452	0.0783674	0.454484	0.157812	-0.5284	-0.423834	-0.668553	-0.168632	1.21933
MYC(+)	0.744585	0.353595	0.742113	-1.22888	0.0267537	0.159435	0.4996	0.151458	0.961889	0.13231	0.582341	-0.373245	0.321487	-1.39906	-0.221502	-0.269577	-1.50573	0.362548	-0.402725	-0.265686	0.0325853	0.156131	-1.1923	-1.83605
NELFE(+)	0.0151604	0.0563399	-0.283866	2.23629	-0.0319132	-0.0975686	0.14875	0.0772587	0.156273	0.17653	-0.136842	0.491813	-0.143557	1.0102	0.621794	2.19642	-0.184001	-0.0175456	-1.28612	-0.45537	-1.38754	-0.407294	-0.706742	0.865901
NFATC2(+)	-0.0650655	0.0165308	-0.132411	-0.151075	0.155352	-0.067038	0.0481445	-0.135643	-0.115693	0.221587	-0.0158853	-0.193585	-0.169591	0.267631	0.546923	-0.354266	-0.187154	0.05334	-0.365708	-0.15281	-0.341144	-0.0629395	-0.0710244	0.167495
NFATC3(+)	-0.0105034	0.0760281	-0.106658	0.57626	0.0387923	-0.147722	0.0270416	0.282622	-0.0833455	0.0876064	-0.0927021	0.286472	-0.13234	-0.0865825	-0.0290812	-0.274996	-0.129723	-0.0932682	-0.151561	-0.218861	-0.306872	-0.193334	-0.0990484	-0.116496
NFE2(+)	-0.335002	-0.281439	-0.398488	3.02506	-0.387057	-0.092294	-0.411516	-0.550919	-0.460836	-0.440252	-0.372946	-0.461714	-0.57546	0.853117	-0.14554	0.892128	1.73891	-0.507266	0.00688716	-0.333588	-0.133581	-0.533612	0.724656	1.89265
NFE2L1(+)	-0.0176598	-0.0541828	-0.152361	-0.186762	-0.0176225	-0.0436366	-0.0924282	-0.0584221	-0.105908	0.0243349	-0.12434	-0.0718987	-0.115663	0.302525	0.330075	-0.1794	0.156356	-0.0623683	-0.252114	-0.239157	-0.31429	-0.201319	0.0256219	0.661125
NFE2L2(+)	-0.165123	-0.189936	-0.200845	2.06788	-0.208197	0.00188854	-0.10147	0.0181472	-0.264538	-0.119855	-0.246508	0.500471	-0.24211	0.379376	0.216491	0.879257	0.732315	-0.22448	-0.740238	-0.29642	-0.399932	-0.291567	1.18831	1.09097
NFIA(+)	-0.0465607	-0.0118109	-0.104064	7.60375	-0.118986	0.301574	-0.0846521	-0.0986224	-0.115012	-0.0555263	-0.0888515	-0.081756	-0.00217074	-0.00119434	0.155201	10.1206	-0.075295	-0.160688	-0.197926	0.101209	-0.211601	-0.0442114	0.344986	1.18664
NFIC(+)	0.0275669	-0.0179176	-0.0406967	0.0579413	-0.0197629	-0.0477184	0.0382502	-0.0356359	-0.00133699	0.0273048	-0.0144128	-0.143258	-0.0866105	0.0261774	0.320341	-0.143258	-0.00663471	-0.0140371	-0.0722045	-0.099987	-0.137457	-0.0680531	0.23162	0.0061931
NFIL3(+)	-0.506077	-0.358051	-0.487869	-0.227442	-0.0397541	-0.641668	-0.374211	-0.497331	-0.637126	-0.241921	-0.360895	-0.165091	-0.471317	0.3648	-0.356587	-1.136	1.61284	-0.317095	0.0904557	-0.418762	-0.263224	-0.457755	0.384679	-0.223193
NFKB1(+)	0.69076	0.526367	0.597895	-0.486812	-0.629146	-0.850384	-0.0881871	0.387385	0.439826	-0.589442	0.1336	-0.50808	0.481007	-0.227951	-0.492586	-0.58995	0.14009	-0.686808	-0.664175	-0.351307	-0.808663	0.0782376	-0.576769	0.298
NFKB2(+)	-0.239683	0.0342688	-0.196521	-0.916561	-0.287007	-1.06516	-0.207149	1.5662	-0.391086	-0.306211	-0.015673	-0.277837	1.16342	-0.0977321	-0.480269	-1.76931	0.479564	-0.296567	-0.0920615	-0.866087	-0.256733	0.87327	0.143816	-0.439062
NFYA(+)	0.0117536	0.00725948	-0.0833141	0.0308894	-0.016662	0.0602209	-0.0225673	-0.00808135	-0.0452959	0.000529134	-0.0473528	0.169168	-0.0624529	0.0283137	-0.0946647	-0.119875	0.0723913	-0.0511203	-0.159772	-0.0913414	-0.165243	-0.0726342	-0.122911	-0.141055
NFYB(+)	-0.0746431	-0.109469	-0.19577	1.35472	0.169682	0.255474	-0.108651	-0.0604746	-0.215169	-0.004053	-0.0909502	2.59757	-0.310945	0.561402	1.2192	4.1333	-0.00191956	-0.150953	-0.814165	0.37112	-0.493875	-0.463146	0.271201	1.51283
NR1D1(+)	0.11309	0.141579	0.00284604	0.596917	-0.0268815	-0.0537493	0.0242762	-0.00651043	0.0541867	0.0557154	0.155211	-0.189096	-0.114476	-0.0846372	-0.00955414	-0.0702648	-0.192093	-0.0335334	-0.234291	-0.199049	-0.244148	-0.161213	0.397201	0.0495653
NR1D2(+)	0.0222854	0.0617546	0.0237929	-0.0111884	-0.0190019	-0.0950531	0.0509487	-0.0100829	0.0232377	0.0135578	-0.0356529	0.0164898	-0.0396341	0.0529051	0.0868313	-0.0276874	-0.0187084	-0.0784577	-0.0913975	0.110951	-0.0950531	-0.0241715	-0.0950531	-0.0950531
NR2C1(+)	0.0102982	-0.0374936	-0.120397	0.0159307	0.0129869	0.0249867	-0.0220825	0.00218975	-0.0782561	0.0782625	-0.0885187	-0.0641717	-0.106481	0.144047	0.0138723	-0.150815	-0.031858	-0.0368853	-0.210549	-0.110878	-0.228216	-0.170177	0.0375809	1.2468
NR2C2(+)	0.0371593	0.0492324	-0.410256	2.44331	-0.0699633	-0.0899541	-0.0795374	0.160597	-0.146161	0.104342	-0.199327	0.248586	-0.153464	0.732268	0.235847	1.01497	-0.000481073	-0.189548	-1.19103	-0.121843	-1.1959	-0.233147	0.205646	1.334
NR3C1(+)	-0.0888449	0.201309	-0.170917	0.757739	-0.124858	-0.551694	-0.114625	-0.132724	-0.424025	0.0569665	-0.170203	-0.231459	-0.339243	0.211325	-0.276691	-0.735525	0.519742	-0.253805	-1.00349	0.228944	-0.735214	-0.346174	0.358496	0.618893
NRF1(+)	0.201135	0.107697	-0.300619	1.87585	-0.230184	-0.299495	-0.0136199	-0.00386677	0.0557466	0.0208269	-0.0461131	0.101612	-0.116948	0.658069	0.355998	-0.149117	0.0682628	-0.230017	-1.28807	-0.0865505	-1.24795	-0.354425	-0.114634	1.16963
PAX5(+)	-0.63757	-0.319717	-0.666774	-0.706489	-0.0637253	-1.32556	-0.490686	1.51289	-0.755382	-0.129203	-0.710673	0.015624	0.972397	-0.354386	-1.35977	-2.35858	0.873153	-0.463502	0.612437	1.06811	0.347336	1.52103	1.23886	1.35368
PBX3(+)	-0.0194564	-0.0138392	-0.148989	1.65851	0.0294474	0.459365	-0.0487041	-0.0374908	-0.101115	-0.00203606	-0.0986431	0.586701	-0.0570694	0.493566	1.06855	3.07834	-0.0745307	-0.0720948	-0.237274	0.236504	-0.239826	-0.171972	0.105876	0.71698
PBX4(+)	0.0394	0.0696099	-0.062492	-0.0249516	-0.0183843	-0.0604903	-0.0793031	-0.0663147	-0.00578169	0.0162059	-0.0757177	1.57971	-0.0806992	0.068755	0.121575	-0.163258	0.0311	-0.0652199	-0.15959	-0.116822	-0.177634	-0.139572	-0.102739	-0.0823588
PHF8(+)	0.0314432	0.0886735	-0.411537	1.28463	0.148885	-0.177993	-0.0365408	-0.0970258	-0.142887	0.264468	-0.225294	0.0286055	-0.466126	0.421975	0.0495828	0.0829918	-0.17534	-0.131236	-1.04367	-0.0209385	-1.19532	-0.5519	0.0516203	0.825049
PLAG1(+)	0.00903672	-0.00260377	-0.0892269	4.41199	-0.0449824	0.207604	-0.0237445	-0.0145237	-0.0615726	-0.0198829	-0.0462176	-0.134059	-0.0607833	0.0752061	0.170786	2.74017	-0.084825	-0.022663	-0.131742	-0.14321	-0.14321	-0.120932	-0.14321	-0.0345895
PLAGL2(+)	-0.0982391	-0.127196	-0.203465	-0.174242	-0.112661	-0.089989	-0.0564941	0.00047538	-0.110163	-0.0527144	-0.13755	0.0938515	-0.171949	0.408933	0.221056	-0.210182	0.186101	-0.141772	1.5935	0.629736	-0.169695	-0.153349	0.189575	1.76402
PML(+)	-0.209766	-0.128074	-0.387655	0.304231	-0.290026	-0.354708	-0.28293	-0.162215	-0.366467	-0.221166	-0.373967	-0.0287949	-0.322672	0.351868	0.0721203	-0.586962	1.2198	-0.445747	-0.240833	0.315371	-0.376572	-0.356655	-0.0166744	0.135187
POLD2(+)	-0.00718278	0.026427	-0.116463	-0.0462777	0.0134171	0.0854507	-0.00247035	-0.00135127	-0.0783384	0.127324	-0.0509133	-0.112376	-0.0543728	0.0334503	0.191236	-0.156401	-0.0632404	-0.102983	-0.197575	0.117149	-0.175193	-0.149867	0.291525	-0.214347
POLE3(+)	0.0135223	0.0207974	-0.225671	0.0931046	0.254735	0.0864408	-0.0479758	-0.0916724	-0.115864	0.196649	-0.0870202	-0.0555788	-0.223251	0.174239	0.116025	1.14872	-0.292056	-0.00541145	-0.630383	-0.438407	-0.676324	-0.259466	-0.363307	-0.209703
POLR2A(+)	-0.0161565	0.262859	-0.143232	1.28725	0.160238	-0.103872	-0.0404558	-0.628555	-0.240812	0.0530554	-0.155897	0.26918	-0.345216	0.92852	0.0356625	-0.547622	0.133736	0.0460987	-1.07738	-0.0909237	-0.938848	-0.409719	-0.182936	0.259169
POLR3A(+)	-0.0384795	0.113324	-0.340816	1.48351	0.0748588	-0.234285	-0.0197661	-0.171674	-0.255496	0.278951	-0.0066991	-0.193593	-0.30805	0.558362	0.20516	-0.283376	-0.105037	-0.149203	-0.927477	0.235699	-1.08542	-0.454565	0.0357837	0.694111
POU2AF1(+)	-0.3876	-0.329452	-0.372123	-0.373615	-0.371741	0.0337199	-0.338743	2.89319	-0.392593	-0.335535	-0.382369	0.988763	3.0981	-0.372483	-0.279308	-0.375259	-0.0312702	-0.288727	0.336593	2.53585	0.623283	3.10591	0.648356	0.168562
POU2F1(+)	0.022776	-0.0095609	-0.114577	0.421773	0.00581503	-0.0511542	0.0134486	0.1333	-0.0795428	0.0480693	-0.0285571	0.0881557	-0.0163935	0.0912306	0.0307036	-0.129384	-0.0918571	-0.0624449	-0.20102	0.0496276	-0.224676	-0.114838	0.0136813	0.182485
POU2F2(+)	-0.154838	-0.0218909	0.00663216	-0.045759	-0.226324	0.163336	-0.210127	1.67561	-0.240163	-0.271991	-0.287134	1.23776	1.08338	-0.506	-0.326794	-0.231654	0.0150935	-0.140621	0.691172	0.79567	0.888912	1.49549	1.56258	-0.267848
PPARA(+)	-0.0328631	-0.0290471	-0.179482	0.386759	-0.0200373	-0.253779	-0.0705435	0.306276	-0.155978	0.0674228	-0.131552	0.249286	0.255152	-0.0199655	0.271131	1.55279	-0.0905985	-0.0224761	-0.403719	0.520618	-0.382686	0.560279	0.573976	1.64174
PPARD(+)	0.0943103	0.138854	-0.0396492	0.00569606	-0.0412372	-0.111021	-0.053016	-0.0838302	-0.0270951	-0.0293434	-0.0511755	0.163449	-0.0754823	-0.0224503	0.140298	0.627299	0.019625	-0.144844	-0.204074	0.433757	-0.211159	-0.102722	0.165629	0.17053
PRDM1(+)	-0.466091	-0.132397	-0.202478	-1.27141	1.10404	-1.33448	0.221674	-1.48532	-0.657656	0.953883	0.205405	-0.963941	-1.2765	-0.978652	-1.36875	-2.30119	-0.432791	0.593847	-0.698358	-1.3384	-1.069	-1.17461	-0.917495	-0.449523
PRKAA1(+)	-0.12404	-0.142802	-0.158438	0.0724197	-0.177228	-0.0200291	-0.120873	-0.0127356	-0.178131	-0.067995	-0.173761	0.092571	-0.147515	4.52153	0.0834518	-0.19678	0.122555	-0.196578	-0.254604	-0.0964165	-0.247587	-0.191593	0.134311	-0.227504
PSMD12(+)	-0.123296	0.126658	-0.200903	1.16764	0.229378	0.515087	-0.0670446	-0.305823	-0.258066	0.247206	-0.22751	-0.263632	-0.453796	0.62869	1.07783	0.772791	-0.182172	0.130548	-0.278885	-0.295709	-0.546563	-0.486594	-0.00218533	2.91906
RAD21(+)	-0.377185	0.155502	-0.387143	0.709814	-0.00126186	-0.517078	-0.229239	-0.397969	-0.622693	-0.0568045	-0.189347	-0.805119	-0.438078	0.549625	-0.388285	0.120254	1.01784	-0.312667	-0.519927	-0.517634	-0.81074	-0.387704	0.0626528	0.594945
RARA(+)	-0.259175	-0.0669635	-0.0351527	-0.279551	-0.420221	-0.0390288	-0.261858	-0.102155	-0.368274	-0.327272	-0.313718	-0.176138	0.186693	-0.12034	-0.251484	-0.613532	1.18582	-0.393255	1.22008	0.453498	0.499811	0.161816	0.760868	1.13607
RB1(+)	-0.204099	-0.086788	-0.229298	-0.350945	-0.268399	0.0791549	-0.300936	1.27722	-0.31881	-0.227579	-0.240262	1.0394	0.531076	-0.0267483	0.220292	-0.36468	0.393029	-0.237631	0.405487	1.13242	0.332613	0.744825	1.02213	0.733615
RBBP5(+)	0.00869988	0.0470575	-0.410404	1.36197	-0.115154	-0.553097	-0.117304	-0.0593047	-0.128318	0.116623	-0.176562	-0.141722	-0.372758	0.679349	0.0136413	-0.272918	0.255314	-0.154327	-0.940411	-0.222175	-1.2229	-0.535466	0.0417112	0.562623
RBPJ(+)	-0.116314	-0.0476917	-0.0691353	-0.210974	-0.191173	-0.0381686	-0.135685	-0.154321	-0.146442	-0.158924	-0.163374	-0.0654726	-0.182877	1.48267	0.532548	-0.277501	0.559627	-0.10735	-0.146203	-0.320854	0.772249	-0.273589	0.834606	-0.202696
RCOR1(+)	-0.297758	-0.218341	-0.359983	1.36059	-0.451107	0.088068	-0.413734	-0.000856557	-0.383134	-0.413929	-0.420178	-0.384424	-0.179134	2.44698	0.953974	0.0190815	1.33311	-0.450823	-0.0224366	-0.275715	0.165015	-0.150053	0.417254	1.05845
REL(+)	-0.229911	-0.118698	-0.479413	-0.301652	-0.30726	-0.412577	-0.209793	2.60888	-0.209563	-0.285048	-0.436993	0.0463482	2.03034	-0.249026	-0.553309	-1.27067	-0.0694686	-0.270018	0.238968	0.749714	0.556512	2.35994	1.1157	0.186763
RELA(+)	0.00501396	0.0620605	-0.197036	0.546323	-0.0753266	-0.367991	-0.112451	-0.320901	-0.169185	0.0332403	-0.0516436	0.0586449	-0.175918	0.543524	0.693189	-0.121611	0.293995	-0.102635	-0.880491	-0.432129	-0.80634	-0.1658	-0.151351	1.22326
RELB(+)	0.378334	0.29521	0.3136	-0.120019	-0.73352	-0.627235	0.205668	1.12821	0.256025	-0.652279	0.304796	0.445823	1.37904	-0.877375	-0.363681	-0.821531	0.243051	-0.351932	-0.0113273	0.315975	-0.211785	1.10453	0.306324	0.238229
REST(+)	0.20651	0.503468	-0.161161	0.72652	0.130488	-0.139134	0.143468	-0.011079	0.0832751	0.274436	0.0643354	-0.0150405	-0.206403	0.106134	0.0872288	0.142776	-0.604182	0.0139075	-1.38997	-0.00397482	-1.3577	-0.290062	-0.482004	1.31253
RFX3(+)	0.0866717	0.12634	-0.00491434	-0.0903697	-0.0488094	0.0855957	0.0231313	-0.145028	0.0271271	0.0562426	-0.153415	-0.232548	-0.185917	0.167532	-0.155245	-0.353949	-0.0153833	0.32132	-0.341254	-0.225076	-0.297461	-0.287676	0.684903	0.576892
RFX5(+)	0.0697995	0.287898	-0.265104	0.390848	-0.147917	-0.153247	-0.0675181	0.584521	-0.0939978	0.0662033	-0.245859	0.476382	0.216841	0.450506	0.430963	-0.509343	-0.12694	-0.121632	-0.827238	0.0977627	-0.401198	0.150281	1.02578	0.248898
RFX7(+)	0.0906373	-0.0097256	-0.0782125	0.0252936	0.00123331	-0.0753398	-0.0218877	-0.0656286	0.0263688	0.00934863	-0.0712036	-0.00966797	-0.105656	-0.0728371	-0.00975644	-0.142024	-0.0505606	-0.0340268	-0.135134	0.0309721	-0.142024	-0.10492	0.0218194	1.49428
RFXAP(+)	-0.00245756	-0.0652814	-0.121317	0.943419	-0.00885407	0.253682	-0.0513016	0.129088	-0.109118	-0.0209049	-0.0685675	-0.0120003	-0.0336125	0.0062095	-0.135009	-0.194863	0.048225	-0.105648	-0.18692	0.112593	-0.212885	-0.0337854	-0.0196237	0.85379
RORA(+)	0.165074	0.666248	0.383069	-0.771442	0.253826	-0.774307	0.265377	-0.829317	-0.26923	0.824442	0.452234	-0.615821	-0.562391	-0.636706	-0.859311	-1.18481	-0.965172	-0.0309371	-0.918467	-1.00981	-1.10804	-0.442538	-0.22653	-0.464828
RUNX1(+)	-0.0445729	-0.0123541	-0.121503	0.190503	-0.0115591	0.583284	-0.0195915	-0.0383854	-0.0832444	0.0884911	-0.0316817	0.061558	-0.0694844	0.489837	0.341434	-0.0300154	-0.0191224	0.096351	-0.180101	0.242619	-0.241885	-0.128228	0.560238	0.602592
RUNX2(+)	-0.46615	-0.416361	-0.279376	-1.14207	0.952744	-0.788205	0.119059	0.27194	-0.643265	0.286061	0.372892	1.08294	0.559767	-0.868724	-0.560891	-1.42381	-0.609973	0.631819	-0.602579	2.90352	-0.874606	0.584652	-0.155805	-0.0754781
RUNX3(+)	-0.680283	-0.667238	-0.643563	-0.665111	1.62401	-0.723624	-0.0800064	-0.819018	-0.657865	0.832848	-0.0178297	-0.781851	-0.810453	-0.662183	-0.650246	-0.868712	-0.75909	0.678173	-0.520082	-0.56777	-0.79473	-0.821129	-0.702942	-0.590651
RXRB(+)	-0.064585	-0.0729151	-0.218463	1.98913	-0.114195	-0.236855	-0.119505	-0.155898	-0.115421	-0.0493855	-0.112076	-0.0155003	-0.291174	0.0628187	-0.106061	0.360768	0.427033	-0.143289	-0.156583	-0.103286	-0.391569	-0.240394	-0.257042	0.517277
SAP30(+)	0.279912	0.354506	0.113998	1.65845	-0.40817	0.0678256	0.389471	-0.441872	0.162812	0.362907	0.307246	-0.091803	-0.545836	0.129483	0.200766	2.49667	-0.25868	0.288042	-1.24922	-0.57354	-0.573421	-0.752951	0.344097	-0.240277
SETDB1(+)	0.146778	0.168895	-0.48005	1.68553	0.0069183	-0.102661	0.0179315	0.0318839	0.131858	0.151943	-0.0962559	0.0524167	-0.207727	0.0707042	0.141528	-0.0272754	-0.201241	-0.0806505	-0.991392	0.0951895	-1.13807	-0.261854	0.157255	0.48197
SIN3A(+)	0.266742	0.483212	-0.108098	1.44634	0.0831081	0.116395	0.131443	0.0836378	0.095393	0.174545	0.118683	0.168166	-0.0825779	-0.0268309	0.0364262	0.874695	-0.637712	-0.0980683	-1.23622	0.230777	-1.20621	-0.204275	-0.24314	0.201725
SIRT6(+)	-0.00421023	-0.0814962	-0.128136	-0.0919315	0.0544246	-0.0669142	-0.0400937	-0.0503199	-0.0898937	0.0846312	-0.0797639	0.241625	-0.084963	0.117228	-0.0093462	0.792389	-0.0504292	-0.0289552	-0.210393	0.539513	-0.258578	-0.116953	-0.169081	0.772075
SMAD3(+)	0.238903	0.367313	0.198416	0.229984	-0.207535	-0.368646	0.205337	0.0958991	-0.056477	0.10003	0.133294	-0.231044	0.0132125	-0.24344	-0.399936	-0.214628	-0.288411	-0.0751169	-0.418199	-0.0274862	-0.456423	-0.0793594	-0.215511	-0.498529
SMAD7(+)	-0.0541632	-0.0545369	-0.158656	0.0864548	-0.0267795	-0.00153623	-0.012111	0.0747518	-0.137273	0.0896205	-0.164898	-0.0752897	-0.102618	-0.00301132	-0.0796882	-0.23583	0.107645	-0.0935013	-0.0781322	0.159127	-0.277724	-0.126715	-0.225862	-0.212711
SMARCA4(+)	0.0809706	0.385216	-0.131371	-0.134618	0.326671	0.210466	0.193314	-0.190738	-0.0847145	0.579655	0.157715	0.27086	-0.28779	-0.0428812	0.367373	0.330041	-0.888184	0.056187	-1.19807	0.53933	-1.25391	-0.368039	-0.321278	0.467469
SMARCB1(+)	-0.0485113	-0.0953376	-0.156088	1.76255	-0.145814	1.19575	-0.111265	0.727698	-0.129159	-0.120802	-0.0923942	2.65353	1.4792	0.187018	1.11486	1.72389	-0.300992	-0.145662	-0.391388	6.4823	-0.411234	1.35683	0.64667	2.0726
SMARCC2(+)	0.135094	0.417032	-0.330499	1.69732	0.123163	-0.338604	0.0500433	0.193586	-0.0195788	0.239593	-0.00182808	0.695532	-0.0873425	0.197074	-0.09737	0.0892144	-0.504072	-0.132918	-1.30528	-0.145908	-1.43441	-0.178216	-0.30008	0.0780714
SP1(+)	-0.0665075	-0.11695	-0.198094	-0.022831	-0.0768822	-0.26506	-0.0551789	-0.00573129	-0.110362	0.00383367	-0.0572632	0.0235912	-0.161847	0.198258	0.0261805	-0.156076	0.316985	-0.145468	-0.238497	-0.0851138	-0.319237	-0.201502	-0.0919614	-0.0386006
SP2(+)	-0.147004	-0.0604129	-0.426688	1.09629	-0.0362606	0.0566803	-0.149341	-0.133798	-0.317741	-0.000105176	-0.190138	-0.0791176	-0.419028	0.984935	0.515294	0.825984	0.510712	-0.133963	-1.01317	-0.0161188	-0.953724	-0.526102	0.0492277	2.0751
SP3(+)	-0.0534366	0.148672	-0.103721	0.265081	-0.0632362	-0.134715	0.00476508	-0.0287957	-0.180932	0.00965887	-0.0741434	0.136311	-0.123861	0.210607	-0.0387274	0.997521	0.211341	-0.0604972	-0.374335	-0.3132	-0.441436	-0.137631	-0.241613	-0.113357
SP4(+)	0.176243	0.409907	0.0155553	0.641469	0.111501	-0.440882	0.18588	-0.216184	-0.126281	0.563976	0.0419696	0.184823	-0.221257	0.147491	-0.186213	-0.0513058	-0.787801	-0.0891477	-1.25346	-0.445793	-1.55294	-0.204072	-0.246942	1.17695
SPI1(+)	-0.60322	-0.398266	-0.540405	0.250169	-0.114792	-0.311717	-0.524401	-0.692527	-0.734592	-0.331932	-0.547535	-0.363397	-0.656041	1.00841	-0.113445	-0.98684	1.86355	-0.417412	0.995698	-0.203201	0.337455	-0.480703	1.029	1.10699
SPIB(+)	-0.453346	-0.0908132	-0.53897	-0.466268	-0.253111	-1.3438	-0.357952	1.65215	-0.567425	-0.147191	-0.514357	0.0750348	1.22179	-0.656419	-1.5895	-2.45568	0.686179	-0.532284	0.376236	1.75806	-0.643554	1.88192	0.771109	1.57192
SREBF1(+)	0.400375	0.220615	-0.0155253	0.670696	-0.120263	-0.0685539	-0.0163689	-0.184516	0.278044	0.187207	-0.150262	0.101911	-0.345206	0.39753	0.493501	1.21635	-0.421704	-0.402081	-1.1546	-0.138026	-0.945326	-0.519936	0.836491	0.043517
SREBF2(+)	0.0893055	0.289737	-0.284889	0.753655	0.124714	0.364879	0.0840865	0.00546155	-0.0748287	0.290544	0.0225298	0.151599	-0.19027	0.843579	1.81831	0.310778	-0.496192	0.00103464	-1.26321	-0.0369668	-1.26252	-0.386833	-0.345458	-0.124242
SRF(+)	-0.178797	0.0432196	-0.471523	1.21381	0.122293	-0.274697	-0.130958	-0.167507	-0.309471	0.169034	-0.257959	0.0746685	-0.497199	0.577466	0.106701	-0.576532	0.309529	-0.159006	-0.943392	0.00984135	-0.991921	-0.58589	0.18933	1.22379
STAT1(+)	-0.343237	-0.0269651	-0.244878	-0.198388	-0.306805	-0.65792	-0.25884	-0.643287	-0.57947	-0.261073	-0.319526	-0.385884	-0.578087	0.17294	-0.527132	-1.24723	1.63728	-0.380391	0.283831	-0.345467	-0.202264	-0.531247	0.31258	0.107091
STAT2(+)	-0.475091	-0.247676	-0.465809	0.171949	-0.402649	-0.391234	-0.429662	-0.37269	-0.659061	-0.394097	-0.516967	-0.244351	-0.413038	0.303322	-0.330521	-0.682329	1.88845	-0.494409	1.35234	0.0958453	0.318377	-0.239915	1.35114	-0.258901
STAT3(+)	-0.400038	-0.175374	-0.307356	-0.566691	-0.124506	-0.653397	-0.274004	-0.597926	-0.529732	-0.17058	-0.30288	-0.496786	-0.450153	-0.0806184	-0.64875	-1.50965	1.49494	-0.311923	0.0705548	-0.655862	-0.301465	-0.319401	-0.0231371	-0.436405
STAT4(+)	0.00399601	-0.0486346	-0.0895683	-0.111209	0.0578502	-0.0307509	-0.0296649	-0.0837947	-0.0542575	0.0344475	-0.0383581	-0.10316	-0.12758	0.0142449	-0.00340745	-0.201088	0.0317705	0.106894	-0.221141	-0.23523	-0.269493	-0.179257	-0.148325	-0.187953
STAT5A(+)	-0.11149	-0.107757	-0.265121	0.227329	-0.099211	0.105157	-0.157406	-0.110281	-0.161509	0.0218698	-0.184898	-0.0193613	-0.254296	0.227839	-0.0422047	0.139492	0.47951	-0.12403	-0.387175	1.26356	-0.45891	-0.358025	0.0117309	0.26263
STAT5B(+)	0.0665549	0.41746	-0.134991	0.816404	-0.216819	-0.654302	0.0680555	-0.573923	-0.0504735	-0.00562711	-0.174442	0.0475825	-0.517408	-0.558136	-0.692967	-0.994663	0.608602	-0.283564	-0.624592	-0.210178	-0.669432	-0.337873	-0.173361	-0.405778
STAT6(+)	0.00917544	-0.0550481	-0.108896	-0.05147	-0.00978332	-0.0259541	-0.0786236	-0.0122103	-0.00447445	0.0119935	-0.0635862	-0.180116	-0.0627362	0.24664	0.0573137	-0.243981	0.0863304	-0.00647774	-0.260462	-0.235405	-0.319521	-0.198257	-0.175621	-0.149987
SUPT20H(+)	0.0866506	0.254838	-0.365359	0.997543	-0.0602676	-0.662594	-0.0564329	-0.257515	-0.0390911	0.0827934	-0.177362	-0.242697	-0.433461	0.25872	-0.404941	-1.07581	0.239928	-0.324982	-0.944295	-0.289722	-1.34182	-0.458872	0.0125962	0.513752
SUZ12(+)	0.00253281	0.112882	-0.184827	1.15042	-0.0346803	0.558784	0.0326584	0.250175	0.0230726	0.024291	0.124485	-0.00876665	-0.0336899	0.403567	0.651519	2.63211	-0.118568	-0.0392784	-0.852871	0.0554441	-0.685498	-0.087025	0.274243	1.29648
TAF1(+)	0.162885	0.299677	-0.353362	0.983378	0.00282089	-0.0899317	0.0669786	0.10357	-0.012643	0.250654	-0.0721045	-0.112887	-0.0599552	0.29654	0.128684	-0.304387	-0.358619	-0.0834229	-1.34769	0.461312	-1.37351	-0.193859	-0.284142	0.077458
TAF7(+)	-0.0295456	0.0853626	-0.35602	1.70943	0.120497	-0.0500295	-0.111811	0.120403	-0.105158	0.00487249	-0.0218183	0.0810155	-0.181422	0.644764	0.0100845	1.17082	0.0103559	-0.122171	-1.24101	0.00255731	-1.2147	-0.23458	-0.307698	1.96269
TBL1XR1(+)	0.0189945	0.280061	-0.294762	-0.0401226	-0.0100038	-0.1728	-0.0246028	0.0897776	-0.0425387	0.0091597	-0.146529	-0.254856	-0.0412547	0.0953291	-0.0383941	-0.346151	0.0667599	-0.0124774	-0.553633	0.0444566	-0.631636	0.036106	-0.0142415	1.72845
TBP(+)	0.023587	-0.00924311	-0.336904	1.43605	-0.0232234	-0.198169	-0.0742676	0.0592214	-0.0806194	0.123296	-0.14874	0.81818	-0.0867742	0.411638	0.116225	0.376238	-0.0528478	-0.0784848	-0.615459	0.0915916	-0.67375	-0.23458	0.0276443	0.579538
TBPL1(+)	0.028851	-0.0709367	-0.1375	0.452331	-0.0674662	-0.163797	-0.0696861	0.18192	-0.111212	-0.080347	-0.156709	-0.0148468	-0.00216865	0.0558385	0.0719763	0.16035	0.0685438	-0.0165411	-0.286784	-0.150628	-0.339914	-0.130928	1.0669	8.32969
TBX21(+)	-0.536975	-0.407464	-0.450043	-0.626034	1.55687	-0.698495	-0.0607507	-1.08393	-0.607212	0.765944	0.0285702	-0.547446	-0.99017	-0.643613	-0.882053	-0.80831	-0.75497	0.628605	-0.771492	-0.541164	-0.900106	-0.899423	-0.964008	0.319193
TCF12(+)	0.0104474	0.0291611	-0.0468305	-0.0585865	-0.0335282	0.102285	0.00493894	0.0366369	0.0591248	0.0352992	-0.0670015	0.160651	-0.0163869	-0.0109645	-0.0115861	-0.155597	0.0180053	-0.054773	-0.143586	-0.0529406	-0.155597	-0.118087	0.135486	-0.0516574
TCF4(+)	-0.384253	-0.341547	-0.377117	-0.366439	-0.352147	0.151658	-0.344532	3.04465	-0.378706	-0.345718	-0.36208	1.73384	2.83145	-0.323523	-0.109517	-0.302859	-0.0568635	-0.297268	0.213931	4.15045	0.595939	2.77637	0.7999	-0.209777
TCF7(+)	1.28223	0.726259	0.413836	-0.438425	-0.547878	-0.570826	0.13027	-0.455462	1.56684	-0.354168	-0.100911	-0.288069	-0.479766	-0.608603	-0.585461	-0.668833	-0.619284	-0.428094	-0.658445	-0.578409	-0.652295	-0.569902	-0.56317	-0.545603
TCF7L2(+)	-0.28241	-0.112581	-0.32411	0.691903	-0.114647	-0.492447	-0.185345	-0.367587	-0.409864	-0.015114	-0.303684	-0.297588	-0.353169	0.0468968	-0.374765	0.0838222	0.302039	-0.193095	4.62336	-0.00887947	-0.276669	-0.160834	2.05122	1.47152
TFDP1(+)	-0.169252	-0.0590634	-0.205184	6.2937	-0.0969077	0.584467	-0.145015	-0.331934	-0.237837	-0.124445	-0.206717	-0.397886	-0.304222	2.5404	1.1762	8.74359	0.210784	-0.194543	-0.735648	-0.340514	-0.813163	-0.363012	-0.276249	1.59298
TFDP2(+)	-0.300346	-0.329917	-0.403038	7.57289	0.759163	0.0287115	-0.1791	-0.182793	-0.306502	0.234782	-0.156114	-0.0592563	-0.339248	0.093255	0.00123005	4.25196	-0.561768	0.0394449	-0.716077	-0.228031	-0.760799	-0.39939	-0.144672	1.16069
TFE3(+)	-0.363332	-0.227563	-0.39055	1.01453	-0.208844	-0.298617	-0.338037	-0.275346	-0.465068	-0.236071	-0.379516	0.0565197	-0.309455	1.21105	0.351737	-0.347372	1.25977	-0.298552	-0.117784	-0.170514	-0.349283	-0.216277	0.11748	1.6893
TFEC(+)	-0.526871	-0.42838	-0.589517	0.971044	-0.482267	0.135609	-0.594823	-0.0127097	-0.685548	-0.466575	-0.58934	0.35338	-0.0956283	1.38538	0.769701	-0.465425	1.86998	-0.668709	0.908382	0.845731	0.603563	0.134955	2.14474	1.72364
TGIF1(+)	0.228404	0.476199	0.435562	1.12827	-0.194282	-0.138255	0.279088	-0.237087	-0.193594	-0.0975574	0.439517	-0.044528	0.0444482	-0.024456	-0.165681	-0.240115	-0.17874	-0.159999	-0.393262	0.235927	-0.0878687	0.0967578	0.238704	0.0637927
TGIF2(+)	0.00578223	-0.00283183	-0.283801	0.891295	-0.0711362	-0.221121	-0.0265601	0.192412	-0.0800328	0.0584037	-0.158282	0.0704423	-0.0336803	0.283381	0.216182	0.142879	0.0601682	-0.0725866	-0.551785	0.126005	-0.604517	-0.199113	0.385735	0.0113833
THAP1(+)	0.0697187	0.0838973	-0.424168	1.31893	-0.114292	0.0432643	-0.109416	0.0475751	-0.0901324	0.0311451	-0.233297	0.187054	-0.301076	1.07446	0.820235	0.513058	0.13551	-0.179856	-0.975876	-0.101448	-1.13686	-0.468567	0.18783	0.766729
THAP11(+)	0.304067	0.243986	0.100324	0.665136	0.24789	-0.251994	0.37021	0.204062	0.181494	0.390996	0.255559	-0.176722	0.126022	-0.552437	-0.186868	0.808716	-1.27662	0.357577	-0.620178	-0.21912	-0.726376	-0.0412465	-0.780549	0.705275
THRA(+)	-0.127241	-0.130334	-0.177201	0.0162172	0.0320593	0.126307	-0.103107	-0.109299	-0.144959	0.286623	-0.0738159	-0.209505	-0.183485	0.391386	0.0389571	-0.00899256	-0.00444363	-0.0731275	-0.280318	-0.193088	-0.257101	-0.177795	-0.0889257	0.668713
TP53(+)	0.0952068	-0.0569668	-0.119635	0.348203	0.0546648	1.11756	0.0314792	0.0753185	-0.00262364	0.124237	-0.0378985	0.0404134	-0.0386272	0.27254	1.03399	3.05081	-0.37925	0.0864838	-0.593413	1.61033	-0.590721	-0.0941468	0.273717	0.685535
TRIM28(+)	0.0705265	0.175248	-0.0661033	0.0936138	-0.0814765	1.00523	0.0386382	-0.0715932	0.00351088	0.078867	-0.0106432	-0.0993101	-0.139746	0.00940521	0.368486	1.63074	-0.0755242	-0.00487547	-0.248529	-0.0884961	-0.095814	-0.18708	0.108032	-0.217199
TRIM69(+)	-0.0298269	0.0422746	-0.237448	-0.0550243	-0.100759	-0.118312	-0.123245	0.0432599	-0.0634348	-0.0135185	-0.201319	-0.147421	-0.198373	0.387782	0.189297	0.374751	0.320201	-0.18262	-0.430593	-0.0733801	-0.412486	-0.303954	-0.170947	0.408586
TRPS1(+)	-0.0711459	0.019327	-0.115423	0.00864824	-0.452644	-0.0271016	-0.134327	-0.430595	-0.202108	-0.267437	-0.169802	-0.248513	-0.331187	-0.288837	0.00685488	0.156162	1.19059	-0.35717	0.182404	-0.43621	0.500375	-0.472014	0.77937	-0.0556313
UBP1(+)	0.0221076	-0.0349567	-0.0553553	0.0552676	-0.017514	-0.0850781	0.0072357	0.0232701	-0.00796279	0.0263289	-0.00355899	-0.0401547	-0.0014974	0.121201	-0.124012	-0.0988818	-0.0298634	0.0452369	-0.0694601	-0.124012	-0.124012	-0.0932439	-0.124012	-0.124012
UBTF(+)	0.300919	0.485615	-0.0479633	0.184932	0.480528	-0.0889033	0.317411	0.220845	0.321778	0.270973	0.422666	-0.372889	0.0628221	-0.658108	-0.62095	0.78863	-1.23091	0.223871	-1.60319	-0.221198	-1.40244	-0.0442629	-0.761025	0.28313
USF1(+)	-0.0151931	-0.0711066	-0.208186	1.72072	-0.0674155	-0.125163	-0.0476686	0.046846	-0.111636	0.0380501	-0.131791	-0.102108	-0.146644	0.480187	0.260594	0.211447	0.0940609	-0.12315	-0.37469	0.257547	-0.390216	-0.200103	0.00996907	-0.070653
USF2(+)	-0.121881	0.122424	-0.162503	2.0955	-0.133846	0.234719	-0.156077	0.317472	-0.355777	0.0153836	-0.279842	1.50013	0.291119	0.491253	0.582841	0.666069	0.0874968	-0.142693	-0.439885	1.79704	0.202865	0.394312	0.240745	2.6042
WRNIP1(+)	0.106485	0.130035	-0.268784	2.44095	-0.0761026	-0.0604756	-0.0183923	-0.069794	0.0325683	0.0663996	-0.0710173	0.385271	-0.251884	0.695034	0.76991	2.01843	-0.182496	-0.199852	-0.71412	0.0892057	-0.750646	-0.257233	0.545075	5.29787
XBP1(+)	-0.486709	-0.371411	-0.113531	-0.233847	1.51599	-0.170489	-0.0193539	-0.853778	-0.428277	0.383078	0.257317	1.96812	-0.724024	-0.215788	0.171604	-0.314835	-0.801	0.536079	-0.55803	0.823137	-0.410699	-0.685449	-0.243698	1.21151
XRCC4(+)	-0.0535223	-0.0166588	-0.317226	2.00171	-0.135586	-0.456858	-0.0947394	-0.150423	-0.210632	0.0273739	-0.186514	0.469518	-0.381759	1.07215	0.373376	0.446718	0.362438	-0.0613232	-0.875557	0.139211	-1.13515	-0.549053	0.0449749	1.95279
YY1(+)	-0.215174	0.0503283	-0.203682	1.91175	-0.0921883	0.812717	-0.239736	-0.36183	-0.450353	-0.142106	-0.174297	-0.162827	-0.345193	1.29719	0.860637	2.49973	0.616905	-0.392782	-0.379826	0.0533235	-0.196484	-0.223725	0.603445	4.79763
ZBTB11(+)	-0.0330459	0.0272054	-0.0599543	-0.0263422	-0.0125598	-0.0796586	-0.0408676	-0.0523855	-0.05214	-0.00841935	-0.00306353	-0.0796586	-0.0776919	0.249807	-0.055463	-0.0796586	0.0652491	-0.0638281	0.270902	0.346752	-0.0683169	-0.0635735	-0.0796586	-0.0796586
ZBTB14(+)	0.152591	0.0236063	-0.201879	-0.164061	-0.0761027	0.18029	0.0815735	0.338754	0.0908276	0.109917	0.0123525	0.478994	0.45582	0.0775858	0.459718	0.233896	-0.374009	0.0384662	-0.682187	0.280464	-0.786324	0.259401	0.352625	0.64401
ZBTB2(+)	-0.0315454	0.0580693	-0.134176	-0.210136	-0.0419747	-0.134075	0.093474	0.00492655	-0.0916215	0.0934753	-0.0397985	-0.175935	-0.138351	0.116529	0.184255	-0.389285	0.0693603	0.110723	-0.329352	-0.100196	-0.214331	-0.136651	0.0859251	-0.190143
ZBTB7A(+)	-0.385745	0.136165	-0.0434559	1.50929	0.173591	-0.510327	0.197527	-0.555861	-0.598455	0.706196	0.101202	-0.456774	-0.101763	-0.357683	-0.334522	0.432662	-0.331452	0.0998658	0.730482	-0.62364	-0.290729	0.0658529	-0.159789	0.913676
ZBTB7B(+)	-0.367235	-0.016899	-0.260741	0.101864	0.10465	-0.370589	-0.24245	-0.378993	-0.542312	0.160486	-0.261852	-0.633305	-0.547385	0.643079	-0.475336	-0.863691	0.503067	-0.202019	0.852345	-0.346091	-0.217727	-0.357645	-0.045605	0.928711
ZEB1(+)	0.275783	0.370338	0.14247	0.0726967	-0.206131	-0.144769	0.0786481	-0.107576	0.235366	-0.161576	0.477734	-0.238669	-0.169157	0.155038	0.103052	-0.343261	-0.085171	-0.104642	-0.339646	-0.0969679	-0.310526	-0.23641	0.153467	1.07182
ZMIZ1(+)	-0.582905	-0.183139	-0.491637	0.817149	-0.249009	-0.0832526	-0.443984	-0.436634	-0.813046	-0.0944865	-0.549147	-0.015919	-0.468392	1.14534	0.501914	0.0243994	1.35254	-0.474499	1.80402	0.848374	0.373003	-0.277876	2.0325	2.24577
ZNF100(+)	-0.0293531	-0.017544	-0.182657	0.222355	0.0157267	-0.177581	-0.0325626	-0.138813	-0.0765351	0.0646602	-0.0854078	0.0561697	-0.197188	0.14238	0.0586835	-0.223442	0.127837	-0.0533635	-0.29881	-0.155561	-0.346494	-0.188113	-0.16232	0.514345
ZNF117(+)	-0.0666699	-0.0775941	-0.119462	0.0159321	-0.0250309	-0.0591191	-0.0829117	0.0159618	-0.104377	-0.00752476	-0.103188	-0.0307891	-0.0737576	-0.032289	-0.162807	-0.155029	0.218069	-0.0592366	-0.141381	-0.124283	-0.162807	-0.157529	0.463515	2.6267
ZNF121(+)	0.0386948	0.00427185	-0.102754	0.0143478	-0.0360728	-0.114218	-0.0309133	-0.0340473	-0.0212159	0.0363117	-0.0990978	-0.141464	-0.0700326	0.136085	0.00207495	-0.105969	0.0348654	-0.0204304	-0.174559	-0.188779	-0.177285	-0.121602	0.1099	-0.188779
ZNF140(+)	0.0358635	0.110166	-0.0513509	0.0540512	-0.0367416	-0.159086	0.0476404	0.0331358	0.056789	-0.0237798	0.146811	-0.142398	-0.0670697	0.062365	-0.0969522	-0.210557	0.0161905	0.0195954	-0.31717	-0.0561303	-0.374432	-0.0980154	-0.180369	0.364959
ZNF143(+)	-0.22403	-0.207905	-0.547185	1.02731	-0.185907	-0.363271	-0.264892	0.0102544	-0.362496	-0.0601658	-0.347088	0.0754715	-0.357316	1.22084	0.484086	0.038661	0.864912	-0.296684	-0.80683	-0.0156394	-0.827764	-0.496066	0.185122	0.904502
ZNF148(+)	0.0349127	-0.0509833	-0.112553	-0.362906	-0.0167677	-0.0182625	0.016674	-0.049044	-0.0606663	0.0396615	0.136111	-0.188902	-0.109623	0.143176	-0.00928885	-0.245435	0.0296162	-0.016753	-0.386491	-0.0428257	-0.355203	-0.0717599	-0.140811	-0.384976
ZNF189(+)	-0.100422	-0.0551909	-0.27594	0.131999	-0.0822375	-0.105914	-0.0643824	-0.00958898	-0.00867288	0.00289912	-0.0842215	-0.151469	-0.126873	0.372886	0.00495199	-0.283169	0.315406	-0.0867902	-0.0625062	0.117409	-0.234041	-0.183448	-0.349001	0.227823
ZNF226(+)	0.0982338	0.0317092	-0.00597174	-0.107936	0.0122883	-0.115831	-0.00321062	0.0495466	0.0837789	0.055687	-0.0116445	-0.0164837	-0.0248508	-0.0952737	-0.0362881	-0.199385	-0.169543	-0.0807401	-0.201692	-0.0999494	-0.219864	-0.0641961	-0.00641897	-0.0874326
ZNF236(+)	0.0353072	-6.52108e-05	-0.0591606	-0.0589096	-0.0273793	-0.0006151	-0.00941844	0.0451807	-0.00974437	0.00403727	-0.0555823	-0.0290844	-0.0252653	0.259129	-0.0225103	-0.111336	-0.0225433	-0.0331976	-0.0991155	0.291239	-0.111336	-0.00571444	-0.111336	-0.106744
ZNF263(+)	-0.0266853	0.0112852	-0.086875	-0.0540576	0.0610501	0.380821	-0.0376004	-0.0673041	-0.0270809	0.0621074	-0.0521997	0.060603	-0.0559646	-0.031556	0.166917	0.142669	-0.0197806	-0.0352199	-0.0763635	-0.11756	-0.11756	-0.0167634	-0.0767829	0.112828
ZNF274(+)	-0.00823753	-0.0128387	-0.390881	1.03457	-0.0826114	0.147521	-0.172843	0.23383	-0.194114	-0.00413556	-0.263378	0.621824	-0.371442	0.81654	0.956646	0.483116	0.248596	-0.288065	-0.893454	0.348004	-0.844476	-0.533999	-0.0672068	1.09853
ZNF281(+)	-0.220108	-0.186408	-0.247031	0.238281	-0.285286	0.723531	-0.244799	-0.278775	-0.277253	-0.218649	-0.25642	0.0234276	-0.298464	1.94631	1.68206	0.348972	0.954728	-0.236103	-0.240037	0.611784	-0.248941	-0.267348	0.354807	0.131528
ZNF316(+)	-0.0608496	0.0367131	-0.255355	0.284464	-0.0852543	-0.220506	-0.000253583	-0.0946558	-0.130986	0.107242	-0.0652242	-0.156119	-0.180608	0.460964	0.132254	-0.161177	0.192232	-0.13542	-0.330117	-0.338493	-0.514769	-0.219972	0.0465501	0.414591
ZNF319(+)	0.0472944	0.0860268	-0.0148259	-0.0010895	-0.0129152	-0.0859246	0.0986272	0.0234534	0.0263884	0.049025	-0.0186816	0.0409754	-0.0629788	0.0490114	-0.00581964	0.959948	-0.125785	0.0730281	-0.173447	-0.128632	-0.180342	-0.112924	-0.0272887	0.334188
ZNF33A(+)	0.0272073	0.0249562	-0.00496749	0.377586	-0.0904639	-0.121785	0.0233105	-0.0328746	-0.0502449	-0.0308181	-0.0410579	-0.0305648	-0.10123	0.0440366	-0.0746419	-0.12844	0.142878	-0.0684112	-0.212413	-0.100822	-0.222669	-0.149379	-0.129848	0.839611
ZNF362(+)	-0.0504998	0.0968637	-0.176699	1.23929	0.181109	-0.362579	-0.00960748	-0.0823676	-0.207941	0.217939	0.0607597	0.234275	-0.222282	0.171115	-0.16688	-0.829594	-0.240395	-0.0586193	-0.436527	0.025551	-0.813975	-0.0827115	0.307289	0.409046
ZNF384(+)	-0.000158707	0.038546	-0.2391	0.865566	-0.101892	-0.0229488	-0.0224388	-0.0920834	-0.185795	0.0547698	-0.157363	-0.174826	-0.263613	0.368432	0.193893	-0.242892	0.237673	-0.169186	-0.518359	-0.290994	-0.565051	-0.348842	0.0452398	0.178547
ZNF398(+)	0.022591	-0.05664	-0.214903	1.75371	-0.0605716	0.140182	-0.0400466	0.0132437	-0.0335802	-0.00488536	-0.0841606	-0.0482121	-0.161859	0.935979	1.05519	1.15153	-0.000158297	-0.128898	-0.364522	-0.194801	-0.401357	-0.176812	-0.0686507	-0.21676
ZNF420(+)	0.0473992	0.0372729	-0.103061	-0.0150369	-0.0125732	-0.029999	-0.00891137	0.0964055	0.0599964	0.0264632	-0.0610704	0.0229595	-0.0729698	0.102851	0.0802178	-0.125643	-0.0680654	-0.0245127	-0.120354	-0.138154	-0.138154	-0.124702	-0.138154	0.396372
ZNF429(+)	-0.170328	-0.2939	-0.271413	1.12231	-0.303005	-0.0597841	-0.325456	-0.223732	-0.0959882	-0.284618	-0.165134	-0.030585	-0.284144	0.543149	0.351027	0.232235	1.10326	-0.264654	-0.0781247	-0.119937	-0.0886789	-0.306663	0.729538	0.00685761
ZNF43(+)	0.169326	0.176059	-0.0562061	0.146487	0.0801506	0.177199	0.0974739	-0.0416893	0.143869	0.120113	-0.0398222	-0.0387183	-0.189414	-0.0658012	-0.0616644	-0.442688	-0.330815	0.111256	-0.627347	0.27348	-0.683697	-0.318692	-0.0813832	-0.450937
ZNF467(+)	-0.40638	-0.408499	-0.422812	0.588138	-0.533517	0.224096	-0.511809	-0.408473	-0.490215	-0.533703	-0.518421	-0.100368	-0.407482	0.977279	0.317095	-0.10654	2.0277	-0.551763	0.932107	-0.176576	0.717432	-0.368631	1.47993	1.11119
ZNF484(+)	0.0968103	0.0722196	-0.0553669	-0.14718	-0.00268357	-0.205271	-0.00437979	0.129924	-0.0260899	0.0430548	-0.0512302	-0.0314752	-0.0024616	-0.0100731	-0.029154	-0.190823	-0.166101	-0.000294778	-0.210986	0.617375	-0.21832	-0.130243	0.0173781	-0.102209
ZNF550(+)	0.210467	0.285615	-0.203753	0.915393	0.00250699	-0.322634	0.078295	0.150281	0.137217	0.183923	-0.0334841	0.0649857	-0.146536	-0.0717333	-0.0398171	-0.686407	-0.424813	-0.0421037	-0.833756	0.642644	-0.875606	-0.225271	0.0453373	0.002642
ZNF559(+)	0.0121011	-0.0347456	-0.109673	2.31446	-0.035061	-0.144535	-0.0556455	-0.050883	0.0193615	-0.0261928	-0.0974492	-0.0124787	-0.0603808	0.0732448	-0.0564501	-0.100107	0.059135	-0.0429588	-0.124808	0.274708	-0.10815	-0.115672	-0.102765	0.103733
ZNF562(+)	0.039494	0.0334822	-0.0985403	0.0734357	-0.00703761	0.341621	-0.0128341	0.0533119	0.121134	0.0596144	-0.0615438	0.18619	-0.0225607	0.207957	0.0911555	-0.0801281	-0.113036	-0.107322	-0.157698	0.299596	-0.199741	-0.131204	0.253243	0.168554
ZNF568(+)	0.0669346	0.0238111	-0.116238	0.637418	-0.00729069	-0.14084	0.0598291	-0.049087	-0.00223582	0.086758	-0.0262562	-0.105283	-0.12555	0.0614923	0.0980843	-0.191873	-0.103025	-0.0670545	-0.295758	-0.0440052	-0.338617	-0.212522	0.0954919	0.0171621
ZNF606(+)	0.0239473	-0.0329186	-0.0615355	-0.0487937	-0.00936124	0.0304818	-0.0343231	-0.0180881	-0.026538	0.0710577	-0.0450302	-0.0889811	-0.0726441	0.105375	0.0119532	-0.0350581	-0.0420644	0.0139728	-0.0990958	-0.0990958	-0.0990958	-0.0924122	-0.0990958	0.0864001
ZNF66(+)	0.108493	0.296392	-0.189541	0.381432	0.0841229	0.163847	0.137567	0.259114	0.0257057	0.249941	0.0892816	0.0883854	0.0683583	-0.417841	-0.31619	-0.479241	-0.510687	-0.00146103	-0.754699	0.630401	-0.717033	0.13681	0.0455495	-0.849517
ZNF76(+)	-0.00618608	0.0808885	-0.448164	0.814705	0.378756	-0.354623	0.0260005	-0.193898	-0.16836	0.380091	-0.0728021	0.208314	-0.457187	0.274015	-0.0378751	-0.172868	-0.460831	0.0826348	-1.04802	0.25519	-1.11435	-0.518495	-0.0178276	-0.00916806
ZNF786(+)	0.0808488	-0.0177248	-0.122079	-0.0145774	-0.0184776	-0.184489	-0.00586546	0.012194	-0.011117	-0.0201687	-0.0598625	0.026005	-0.153899	0.59308	0.191182	-0.258313	-0.0350675	-0.0382654	-0.259536	-0.190978	-0.286027	-0.151484	-0.258522	0.67526
ZNF808(+)	-0.00111988	0.125926	-0.205681	-0.00131992	-0.0401372	-0.229816	0.081735	-0.204119	-0.0262254	0.250909	-0.10835	0.0954861	-0.153369	0.365924	-0.0711044	-0.35278	-0.0699451	-0.04693	-0.40246	-0.141787	-0.402621	-0.191318	-0.165402	-0.06609
ZNF84(+)	-0.0122	0.295605	-0.222885	0.934569	0.129903	-0.019398	0.013942	-0.100135	-0.0841661	0.197265	-0.00398577	-0.0806071	-0.177411	0.284409	0.357256	0.044393	-0.244089	0.147323	-0.59341	-0.400511	-0.648322	-0.366311	-0.0599849	0.721275
ZNF85(+)	-0.0239658	-0.0118808	-0.100751	-0.0337292	-0.0413819	0.0586197	-0.0620598	-0.0488837	-0.0247283	-0.0271784	-0.0836021	0.105415	-0.0882695	0.0753323	-0.141146	-0.141932	0.199	-0.0789488	-0.0402046	-0.127902	-0.141932	-0.134921	0.188607	0.0632157
ZNF91(+)	0.351489	0.564741	0.0287193	-0.324605	0.204658	-0.14863	0.242464	0.0155281	0.219034	0.422535	0.235539	0.429397	-0.0441174	-0.632634	-0.5325	-0.332858	-1.06995	0.165416	-1.30829	0.368878	-1.11129	0.0557067	-0.332665	-0.795877
ZSCAN30(+)	0.131768	0.107316	-0.0875336	-0.00328874	-0.0280207	-0.154577	0.0380802	0.0508135	0.0676131	0.0855537	0.0104135	-0.0718789	-0.0419985	-0.060891	0.0395719	-0.292452	-0.203264	-0.109642	-0.282078	-0.0302255	-0.28103	-0.112323	0.038067	-0.20237
