# Supplementary material for: Single-cell sequencing reveals a senescent immune landscape in bone marrow lesions inducing articular cartilage damage in osteoarthritis
Source: Bone Res. 2025 Nov 21;13:94. doi: 10.1038/s41413-025-00467-4 (PMC12639131; doi:10.1038/s41413-025-00467-4)
Supplement: Supplementary file 10 — Supplementary Table 7 [file 41413_2025_467_MOESM10_ESM.xlsx]

## Sheet: cartilage
Suppl_Table 7. pySCENIC-defined regulons across all cartilage clusters.
	EC	MTC	HomC	HTC	pre-HTC	Macrophages	RepC	RegC	PreFC	FC-2	OssifyC	immune cell	FC-1	pericyte	endothelial cell	CPCs	PathC
AR(+)	-0.125229	-0.104773	0.0322616	-0.117591	-0.0973454	-0.0762728	0.307163	0.194821	-0.0485809	-0.117201	0.0100719	0.000895682	0.207736	0.040835	-0.0137828	-0.123317	-0.0307159
ARID5B(+)	-0.104349	-0.783893	0.0806661	-0.235338	-0.479109	-0.268195	-0.534676	0.497504	0.320501	0.185238	-0.70185	-0.254345	-0.112458	-0.469887	-0.573266	-0.501251	-0.126143
ARNTL(+)	0.0709461	-0.470042	0.113036	-0.194461	-0.211766	0.105124	0.877664	0.229551	-0.00256942	-0.0711955	-0.455962	0.931323	-0.107731	-0.36717	-0.0965923	-0.392948	-0.324595
ARNTL2(+)	-0.331498	-0.279898	-0.225529	-0.34873	0.101653	0.977718	0.725067	-0.0929245	-0.152876	0.451534	0.283276	1.07732	0.236265	0.204498	2.22218	0.506713	0.255055
ATF1(+)	-0.198159	-0.113377	0.0593246	-0.365048	0.0298799	0.717303	1.26197	0.228164	-0.228085	-0.440181	0.577634	1.49802	0.293965	0.573347	0.796683	-0.269158	-0.233514
ATF2(+)	-0.117117	-0.128278	-0.0333361	-0.132874	0.0748617	0.0905581	0.533153	0.0716287	-0.0645137	-0.0868855	0.204484	0.626607	0.195651	0.0872456	0.0626353	-0.0659959	-0.0395207
ATF3(+)	0.231558	0.0099245	0.390832	0.481992	0.151655	1.23686	-0.0139871	-0.0727349	-0.456873	-0.639345	-0.0686983	0.439314	-0.236932	-0.252093	-0.366146	-0.461389	-0.158904
ATF4(+)	0.57635	-0.607466	0.36331	0.238294	-0.100412	-0.23269	0.331161	-0.0111369	-0.18399	-0.34269	-0.5764	0.396475	-0.543094	-0.516887	-0.443854	-0.465194	-0.476681
ATF5(+)	-0.349067	-0.784294	-0.0227497	-0.46016	-0.108413	1.6405	1.46428	0.147633	-0.185371	-0.095547	0.226213	1.26526	0.281325	0.308516	0.53787	0.390352	0.174803
ATF6(+)	-0.391714	-0.252778	-0.153918	-0.572646	0.0464371	0.898911	1.67622	0.230466	-0.0528868	-0.220211	0.371526	1.19239	0.435082	0.86881	1.29079	-0.104469	-0.0226545
ATF7(+)	-0.0809092	-0.0418487	-0.0423891	-0.105283	0.0233581	0.120818	0.649191	0.0244784	-0.0589172	-0.0857431	0.192695	0.444203	0.127748	0.126662	0.0962776	0.0569757	-0.0212217
BACH1(+)	-0.0898824	-0.0613759	-0.0432968	-0.10868	0.0763166	0.41441	0.568657	0.00360924	-0.0757177	-0.06701	0.08483	0.587594	0.129429	0.126114	0.388049	-0.0120497	-0.00927254
BARX2(+)	-0.0838205	-0.116206	-0.00371922	-0.100015	-0.0202478	0.474941	0.591886	0.036419	-0.0673529	-0.0994527	0.0677849	0.718252	0.0807426	0.379045	0.0311321	-0.136876	-0.0352785
BATF(+)	-0.300663	-0.16952	0.170379	-0.119784	-0.194806	-0.0856638	-0.315517	0.446209	0.043514	0.062192	-0.528349	0.521447	0.12259	0.116716	0.261467	-0.282236	-0.10116
BATF3(+)	-0.0859089	-0.102879	0.0192998	-0.113981	-0.0284331	-0.0784775	0.603274	0.121126	-0.0750208	-0.104148	0.120457	0.252524	0.131321	-0.0443816	-0.000703148	-0.114538	-0.0415363
BCL3(+)	-0.539886	-0.505493	0.134209	-0.658989	-0.652034	0.651555	-0.30427	0.523187	0.00868885	0.156052	0.449351	0.35524	0.354007	0.339107	1.32544	-0.180106	0.129214
BCL6(+)	0.278039	0.537939	0.46706	0.320506	0.49274	-0.693118	0.57738	0.225965	-0.313454	-0.611977	-0.575103	-0.402966	-0.154395	-0.592217	-0.782941	-1.1262	-0.530223
BCLAF1(+)	-0.322053	0.0830736	-0.0658708	-0.546519	0.180759	0.0413114	1.93704	0.282302	-0.0375161	-0.414557	0.285863	0.788254	0.5191	0.519506	0.524947	-0.593494	-0.115229
BDP1(+)	-0.451967	-0.335769	-0.133197	-0.549541	0.136649	0.399883	1.5624	0.168624	-0.0811158	-0.139772	0.414136	0.950782	0.523058	0.951158	1.20069	0.117028	0.200485
BHLHE40(+)	0.308933	0.28398	0.2271	0.576551	-0.0331225	-0.938708	0.20059	-0.239201	-0.157201	0.0726111	-0.998824	-1.41748	-0.127855	-0.920354	-0.749338	-0.521426	-0.0408186
BHLHE41(+)	0.778128	0.959805	0.282822	1.58779	1.3541	-0.883383	0.627218	-0.46812	-0.479886	-0.760102	-0.798333	-0.814558	-0.619325	-0.844198	-1.05828	-0.931475	-0.854903
BRF1(+)	-0.474273	-0.275692	-0.104045	-0.481063	0.486262	0.953787	1.82321	0.195981	-0.220545	-0.309093	0.731017	1.48594	0.538641	1.05652	0.995979	-0.187631	-0.030435
BRF2(+)	-0.324006	-0.375254	-0.104817	-0.302869	0.7371	0.73384	1.85923	0.138522	-0.248246	-0.378909	0.470079	1.09846	0.440058	0.847483	1.01645	-0.23125	-0.100657
CBFB(+)	-0.395647	-0.371304	-0.113766	-0.443225	0.0978318	1.2766	1.14053	0.178035	-0.138961	-0.12902	0.478867	1.0042	0.451646	0.632387	1.59611	-0.241144	-0.063974
CBX3(+)	-0.102149	0.032896	0.0426787	-0.133047	0.059277	0.0931956	0.19371	0.0979883	-0.0331813	-0.0688216	0.228819	0.689953	0.0356935	-0.0391592	0.174254	-0.0225982	-0.0593373
CEBPB(+)	-0.246037	-0.559018	0.4719	-0.287665	-0.464811	0.561394	-0.204862	0.400314	-0.257584	-0.311485	0.171626	0.0634623	0.167102	-0.0282714	0.749723	-0.632265	0.0632969
CEBPD(+)	-0.446676	-0.529038	0.164348	-0.466026	-0.44692	0.146174	-1.21793	0.398551	0.00827782	0.0476027	0.44333	-1.25441	0.559302	-0.0622865	-0.168606	-0.38418	0.485124
CEBPG(+)	0.0955236	-0.559199	0.152398	0.0949181	-0.198186	1.07785	0.818403	0.0256699	-0.362087	-0.307556	0.190077	1.00173	-0.189238	0.448971	1.60088	-0.239892	-0.259834
CEBPZ(+)	-0.350837	-0.705094	-0.0661316	-0.320956	0.00862206	0.686504	0.706083	0.280513	-0.118909	-0.234034	0.235792	1.65451	0.407149	0.435928	1.01191	-0.403888	0.0500202
CENPB(+)	-0.0813396	-0.386474	0.109549	0.157622	0.184952	0.206591	0.186985	-0.10704	-0.190108	0.0957056	0.0122696	0.38408	-0.036311	0.21338	0.286487	-0.163601	0.13109
CERS5(+)	-0.141375	-0.105823	-0.0569768	-0.181766	-0.02906	0.330925	0.602904	0.0808836	-0.0504088	-0.0706125	0.207613	0.41556	0.170879	0.199769	0.174917	-0.10999	0.0334638
CHD1(+)	0.177648	-0.777666	0.221045	-0.016179	-0.209445	0.197336	0.141632	0.159558	0.0122935	-0.282444	-0.327342	0.382523	-0.292475	-0.196363	0.111275	-0.179371	-0.243729
CHD2(+)	-0.169069	-0.270628	0.0943291	-0.504891	-0.323924	0.557183	1.40993	0.395602	-0.0559279	-0.374827	0.064131	1.12189	0.147745	0.181626	0.591816	-0.52746	-0.222972
CHURC1(+)	0.0487488	0.44858	0.176223	0.0772795	-0.0211815	-0.284972	-0.0806784	0.10386	-0.0784271	-0.267959	0.25216	0.231146	-0.117051	0.209061	0.533143	-0.340891	-0.301703
CIC(+)	-0.098698	-0.0302578	-0.0191679	-0.106823	-0.0223867	0.829599	0.412286	0.0549297	-0.0007667	-0.0564211	-0.0633682	0.113578	0.0738709	0.0632708	-0.0487201	-0.0750153	-0.0493207
CLOCK(+)	-0.413965	-0.44029	-0.10273	-0.522273	0.212749	0.510409	1.95274	0.195842	-0.10239	-0.220044	0.696119	0.993681	0.44585	0.64577	0.754481	-0.216736	-0.0212499
CREB1(+)	-0.452898	-0.113863	-0.0707211	-0.544938	0.0332259	0.695455	1.42126	0.22049	-0.211687	-0.331613	1.05535	1.28589	0.523012	1.14206	1.83847	-0.205086	-0.0258034
CREB3(+)	-0.100627	-0.305919	-0.0301652	0.101299	0.396886	0.197775	1.34045	-0.0167355	-0.1906	-0.177323	-0.1711	0.545368	0.146646	0.457582	0.0590103	-0.129548	-0.0130422
CREB3L1(+)	-0.252041	-0.0714557	-0.708572	-0.477008	0.475836	-0.661556	-0.154916	-0.545558	-0.118121	0.312626	1.51682	-0.800673	0.985172	0.714028	-0.271086	1.49186	1.40437
CREB3L2(+)	-0.00925412	-0.0410541	-0.458999	-0.242423	0.243544	-0.901932	1.37082	-0.112461	0.44751	0.260627	-0.722764	-0.646565	0.216406	-0.495921	-0.233855	-0.569509	0.0941084
CREB3L4(+)	-0.393268	-0.316074	-0.0797058	-0.44161	0.050333	0.503704	1.65436	0.26623	-0.160496	-0.348503	0.603631	1.27789	0.488814	0.382266	1.13211	-0.181373	-0.0480783
CREBZF(+)	-0.103705	-0.0539954	0.0355572	-0.237845	0.0915984	0.0398339	0.77096	0.153352	-0.00167094	-0.2345	0.0644054	0.666731	0.148416	0.34394	0.290925	-0.400295	-0.166756
CREM(+)	-0.488032	-0.49719	-0.395089	-0.561121	-0.687692	2.99653	-1.72711	-0.10243	0.174981	0.557655	0.306578	1.26139	0.385522	-0.0529072	0.777789	1.00186	0.943312
CTCF(+)	-0.539428	-0.553862	-0.133291	-0.593103	-0.0516551	1.11422	1.83059	0.196988	-0.237517	-0.21519	0.828495	2.02929	0.486693	1.47648	1.56393	0.238783	0.24106
CUX1(+)	-0.659661	-0.805718	-0.659193	-0.872295	-0.410187	0.0893145	0.494043	0.0132584	0.423855	0.992602	-0.131806	-0.244763	0.717755	0.600429	0.869415	0.298233	1.02532
DBP(+)	-0.0486135	-0.0816038	0.161877	0.762986	1.11605	-0.624004	0.258589	-0.00957494	-0.160061	-0.159104	-0.663612	-0.785704	-0.13908	-0.450561	0.212578	-0.717063	-0.232294
DDIT3(+)	0.296495	-0.636757	0.442453	0.325107	-0.335892	-0.0859016	-0.473777	0.0376334	-0.149361	-0.228761	-0.40148	0.179188	-0.511063	-0.492218	-0.263434	-0.00979558	-0.147389
DLX6(+)	-0.0370563	0.22758	-0.0102615	0.120888	0.451153	-0.281398	0.248283	-0.11723	-0.237242	-0.310395	2.22031	-0.238689	-0.0159214	0.269758	-0.305883	-0.192983	-0.244384
E2F4(+)	-0.456529	-0.139609	-0.15606	-0.562807	0.0666323	0.690898	1.47008	0.218685	-0.137345	-0.263717	0.82309	1.23794	0.475817	1.55386	1.87539	0.0697815	0.0516833
E2F6(+)	-0.515949	-0.461175	-0.132039	-0.611368	0.0493881	1.04514	1.87894	0.24852	-0.207011	-0.17484	0.757267	1.7558	0.584605	0.916685	1.01157	0.207872	0.029095
E4F1(+)	-0.0138643	-0.192797	-0.0754059	-0.152758	0.857471	0.170864	0.427656	-0.0874483	-0.0968895	-0.151128	0.234161	0.154519	0.226741	0.149499	0.415286	-0.0162335	-0.0465651
EBF1(+)	-0.479388	-0.482911	-0.555022	-0.57975	-0.00891633	0.203339	-0.131924	-0.289196	-0.103628	0.440493	1.19788	-0.710559	0.888705	1.6896	1.46415	0.812362	1.19266
EGR1(+)	0.442115	0.953371	0.675358	0.818464	0.373092	0.412215	0.24608	-0.124389	-0.728369	-0.947983	-0.223884	-0.0393227	-0.344221	-0.301877	0.529398	-0.899902	-0.532472
EGR2(+)	0.271382	-0.0175051	0.264083	0.476339	-0.505936	-0.536628	-0.0286215	-0.185353	0.0505646	0.498897	-1.06267	-0.447124	-0.574092	-0.913405	-0.543576	-0.542183	-0.200724
EGR3(+)	0.0563661	-0.200827	-0.04193	0.49294	0.477598	0.336255	1.06301	-0.27182	-0.464543	-0.159666	-0.00540394	0.729633	-0.0210057	0.621395	0.378631	-0.229539	0.179495
ELF1(+)	-0.67963	-0.753465	-0.271613	-0.738532	-0.547039	3.69316	-0.154929	0.218411	0.0533216	0.346809	0.250856	2.92216	0.266641	0.607723	1.71356	0.292832	0.45537
ELF2(+)	-0.515697	-0.423606	-0.0746036	-0.719031	0.0290199	0.806543	1.64005	0.359056	-0.138933	-0.425589	1.13554	1.47903	0.597517	1.08382	1.28889	-0.50528	-0.0621782
ELK1(+)	-0.528878	-0.255461	0.0469431	-0.672144	0.0204438	0.657387	1.65076	0.409325	-0.256425	-0.233612	0.819262	1.50585	0.541764	0.824535	0.899494	-0.0253631	-0.0367842
ELK3(+)	-0.669889	-0.645815	-0.55033	-0.888449	-0.258661	0.44681	0.199151	0.0247214	0.20364	0.489909	0.120433	0.145187	0.785127	1.09445	4.08142	0.624033	0.984602
ELK4(+)	-0.647063	-0.700299	-0.678041	-0.787912	-0.122278	0.392086	0.497007	-0.189449	0.129609	0.7497	0.26899	0.0429331	0.874917	1.15536	1.8819	0.538622	1.30315
ENO1(+)	0.809168	0.768544	0.226436	0.720181	-0.13096	-1.21668	-0.652853	-0.310926	0.128647	0.0297565	-1.4822	-1.63905	-0.63984	-1.43321	-1.50233	0.204618	-0.517006
EP300(+)	-0.156549	-0.595662	-0.0206603	-0.394763	-0.228837	1.41435	1.08659	0.133186	-0.0935743	-0.282449	0.421562	1.99465	0.0508822	0.535178	1.20203	-0.329518	-0.132983
ERF(+)	-0.0996203	-0.0867509	-0.0235447	-0.109298	0.110231	0.309705	0.867464	0.0219703	-0.118941	-0.130195	0.28011	0.761724	0.0885349	0.131067	0.256961	-0.111849	-0.0203937
ESRRA(+)	-0.613579	-0.621813	-0.279436	-0.665249	-0.120052	1.87363	1.60972	0.081722	-0.240348	0.163476	0.532436	1.66988	0.63208	1.00845	1.73674	0.563628	0.486678
ETS1(+)	-0.576122	-0.283274	-0.14204	-0.821399	-0.428532	1.26468	-0.729182	0.338852	0.164114	-0.0157698	0.409736	-0.198797	0.511003	1.37013	4.33068	-0.0805206	0.329365
ETS2(+)	-0.570968	-0.497075	-0.599688	-0.928365	-0.429757	1.56721	-0.140139	-0.101307	0.0712884	0.427924	0.128372	-0.0814731	0.93938	0.974528	3.27309	0.492876	1.21432
ETV1(+)	-0.583781	-0.420975	-0.546145	-0.76331	-0.509907	-0.74146	-0.0931064	0.0930997	0.455187	0.455284	-0.199929	-0.811027	0.985892	0.352982	-0.107916	-0.0249719	1.14628
ETV3(+)	-0.214736	-0.199652	-0.154955	-0.306049	-0.118545	4.62208	0.832109	-0.0386863	-0.188565	-0.233197	0.153143	1.41459	0.0788271	0.387934	0.82695	-0.0875884	-0.0881873
ETV5(+)	-0.576984	-0.830313	-0.394785	-0.726814	-0.438797	4.45364	0.388496	0.0429591	0.270055	0.435817	-0.147742	0.816981	0.267715	0.283755	0.66225	0.253535	0.382133
ETV6(+)	-0.488006	-0.0444136	-0.0276501	-0.583467	-0.120582	1.53428	-0.11267	0.317897	-0.018545	-0.0973688	0.850677	1.49913	0.255613	1.18131	2.14482	0.317719	-0.0803101
EWSR1(+)	-0.110143	-0.0299992	-0.0213065	-0.151387	0.0596881	0.0558159	0.785842	0.0443678	0.0163677	-0.0457314	0.0664955	0.265797	0.136317	0.0206704	-0.0149546	-0.139042	-0.0874952
EZH2(+)	-0.509933	-0.635781	-0.0806937	-0.549682	-0.0816174	1.4323	1.29315	0.130508	-0.268545	-0.180889	1.22008	2.07092	0.329001	1.24237	1.25751	3.17401	0.220422
FLI1(+)	-0.626256	-0.487566	-0.522106	-0.758517	-0.418182	3.64122	-0.0203015	-0.0876347	-0.0325382	0.214525	0.501468	0.746366	0.628324	1.42371	4.29941	0.71676	0.729876
FOS(+)	0.217931	0.870976	0.769779	0.614741	0.0359166	0.189185	0.184351	0.100763	-0.694083	-0.842812	0.109629	0.00914127	-0.215365	-0.022552	0.138733	-0.770093	-0.555875
FOSB(+)	0.415239	-0.138546	0.659641	0.625271	0.378612	0.274546	0.178055	0.0217551	-0.615875	-0.883795	0.00355818	0.463865	-0.40775	-0.013064	-0.125131	-0.97022	-0.536472
FOSL1(+)	0.13398	-0.695404	0.12999	0.105248	-0.385105	1.12319	0.505691	-0.0120001	-0.215555	-0.0502058	0.0177224	0.735828	-0.320414	0.0816136	0.101547	0.452452	-0.156549
FOSL2(+)	-0.369293	-0.701573	0.00674082	-0.405776	-0.344902	2.66543	0.628464	0.307318	-0.194046	-0.237911	0.374772	1.26984	0.293784	0.158051	1.00036	-0.721095	-0.0601391
FOXA3(+)	0.762969	0.413795	0.284386	1.53802	0.952728	-1.11321	-0.219008	-0.493501	-0.456391	-0.449502	-0.853916	-1.16071	-0.599035	-0.999604	-1.01644	-0.8848	-0.481293
FOXC1(+)	0.524411	0.186841	0.462732	0.434174	0.163408	-1.22748	0.156204	0.254391	-0.229038	-0.838215	-0.450549	-1.36023	-0.211492	-0.654981	-1.21536	-1.5204	-0.641597
FOXC2(+)	0.123409	0.262646	-0.355218	0.3395	0.295997	-0.517653	-0.139993	-0.44623	-0.21563	-0.448091	2.33153	-1.13218	0.313842	0.725522	-0.177406	-0.757151	0.153251
FOXD1(+)	-0.0313006	-0.0370604	-0.162124	-0.169323	0.472806	-0.732057	-0.0694962	0.112621	0.540669	-0.00963153	-0.38806	-0.54768	-0.0347375	-0.40617	-0.618285	-0.488391	-0.197265
FOXD2(+)	0.0927265	-0.0257312	-0.0794513	0.0329093	-0.250875	-0.50749	0.790631	0.0888297	-0.0613045	-0.128239	-0.127185	-0.347953	0.108941	0.641671	-0.178718	-0.510519	-0.12482
FOXJ3(+)	-0.118731	-0.0710529	-0.0201761	-0.142645	0.0471456	0.0974684	1.13034	0.0597154	-0.0825918	-0.108863	0.140219	0.308222	0.145074	0.129092	0.151654	-0.154334	-0.0442265
FOXN2(+)	-0.433802	-0.301288	-0.187538	-0.534924	-0.0443335	2.591	0.794948	0.0273574	-0.18439	-0.0424148	0.859877	1.63985	0.310743	1.01121	1.91558	0.195115	0.163619
FOXN3(+)	-0.687585	-0.823416	-0.535479	-0.764283	-0.284868	1.76831	0.262736	0.0251173	-0.0184129	0.397399	0.397877	0.433088	0.813546	0.954688	1.74757	0.399299	1.17792
FOXO1(+)	-0.399111	-0.50575	-0.392757	-0.579293	-0.504121	-0.741411	-0.103023	-0.0106203	0.97153	1.64431	-0.661109	-0.609382	-0.127272	-0.448406	-0.428467	-0.29827	-0.0551467
FOXO3(+)	-0.0276733	-0.418042	0.116176	-0.0567446	0.253942	0.191913	1.07745	0.187688	-0.197164	-0.46172	0.0244904	0.704563	0.151955	0.128573	0.404651	-0.626299	-0.284033
FOXP1(+)	-0.732818	-0.676256	-0.546841	-0.861121	-0.11467	0.0124465	0.230444	0.259925	0.360349	0.304273	0.111649	-0.188094	1.06757	0.289011	0.637308	-0.179823	0.869346
FOXP2(+)	-0.30822	-0.177882	-0.0376782	-0.479018	-0.14891	0.0363687	1.32388	0.295361	-0.0763787	0.0224073	0.23676	0.310722	0.526014	0.204403	-0.139927	-0.560035	-0.129675
FOXP4(+)	-0.615903	-0.877106	-0.359585	-0.637712	-0.256399	0.0509725	0.487639	0.246079	0.314807	0.382926	-0.278729	0.0206816	0.575894	0.492795	0.202451	0.636167	0.814139
GABPA(+)	-0.426925	-0.133163	-0.254806	-0.566339	0.25878	0.766318	1.26928	0.0692716	-0.187177	-0.316638	1.191	0.888684	0.66258	1.28429	2.38528	-0.308256	0.130578
GABPB1(+)	-0.355458	0.0845407	-0.145231	-0.509074	0.114525	0.644103	1.60552	0.144295	-0.167893	-0.266366	0.697044	1.55905	0.462234	0.617364	1.47307	-0.0725507	-0.00562502
GLIS2(+)	-0.428865	-0.442835	-0.531735	-0.625411	0.132935	-0.385993	-0.158874	-0.306504	-0.149197	0.100569	0.892566	-0.174614	1.28114	0.877918	-0.311039	0.995006	1.53918
GSC(+)	-0.0306816	0.681419	0.0509664	-0.0246992	0.14888	-0.729825	-0.192071	0.146194	0.0347485	0.290791	-0.477557	-0.655561	0.0923393	-0.452617	-0.512718	-0.420271	-0.152126
GTF2B(+)	0.0590542	-1.07026	0.175315	-0.239649	-0.65671	-0.0916491	-0.609595	0.111776	0.136766	0.251638	-0.393307	0.607036	-0.253492	-0.326652	-0.429407	0.28125	0.242532
GTF2F1(+)	-0.395843	-0.118954	-0.0530887	-0.558111	-0.00667993	0.129132	1.19225	0.242989	-0.171939	-0.187745	0.48404	1.4287	0.501241	0.890693	0.702232	-0.0783237	0.267253
HCFC1(+)	-0.535987	-0.386126	-0.15419	-0.669327	0.183735	0.777089	1.75023	0.211291	-0.2366	-0.214901	0.770865	1.40935	0.722467	1.60464	1.2577	-0.0752648	0.21316
HDAC1(+)	-0.16449	-0.0680994	0.0348582	-0.172258	-0.020826	0.347694	0.819361	0.0996971	-0.110166	-0.115732	0.0562573	1.00914	0.203155	0.123532	0.178113	-0.138988	-0.0555318
HDAC2(+)	-0.496301	-0.0583867	-0.185323	-0.581691	0.0666257	1.47479	0.822645	0.0601603	-0.285817	-0.217402	1.26682	1.25913	0.602863	1.66707	2.00027	0.959391	0.300742
HES1(+)	0.247631	0.589603	0.612701	0.849539	0.0545824	0.202396	-0.415562	-0.126427	-0.534089	-0.371065	0.00054138	-0.339982	-0.449505	-0.390486	0.0771277	-0.771722	-0.397865
HIF1A(+)	0.0872407	0.240799	0.019909	-0.424382	-0.102854	0.0673834	0.548133	0.200419	0.124955	-0.146488	-0.369845	-0.146281	-0.0145979	-0.522894	0.300816	0.219187	-0.17267
HINFP(+)	-0.119078	-0.0525363	-0.0170451	-0.0841105	0.0983132	0.15771	0.834439	0.0226367	-0.113746	-0.090948	0.248378	0.587925	0.118371	0.122261	0.0791135	-0.049845	0.00602851
HLF(+)	-0.325316	-0.515198	-0.381689	-0.0131759	0.146633	-0.90677	0.275197	-0.0494842	0.336592	0.572558	-0.73377	-0.889546	0.235516	0.264411	0.522423	-0.677815	0.58157
HMBOX1(+)	0.169007	0.077893	-0.0191512	-0.215773	0.0376871	0.0211663	1.33646	0.0704258	-0.154021	-0.360551	-0.00560928	0.427965	0.0999547	0.139263	0.145923	-0.426635	-0.227251
HMGB3(+)	-0.530334	-0.543864	-0.407362	-0.632044	0.276315	0.435942	-0.448966	-0.0160831	0.150831	0.323639	1.52051	0.615096	0.345354	0.818734	0.886194	4.07784	0.60454
HOXA10(+)	0.0880498	0.299334	0.199251	-0.221807	0.349089	-0.479121	0.126025	0.0467112	-0.110264	-0.165178	0.467817	-0.122946	0.00192106	0.110739	0.320549	0.607336	-0.308954
HOXA11(+)	0.256678	0.135796	-0.0401897	-0.135247	-0.279633	-0.372883	0.960162	0.0722515	-0.046877	-0.345876	-0.109928	-0.095739	0.138632	0.238383	-0.141372	-0.534636	-0.32792
HOXA13(+)	-0.160935	-0.0855139	-0.0775038	-0.303349	-0.100811	-0.144411	0.685558	0.137889	0.113473	0.119747	-0.114187	-0.125023	0.238972	0.125214	-0.0819761	-0.305637	-0.0410174
HOXA3(+)	-0.15928	-0.13985	-0.0626934	-0.13547	0.310817	-0.0794336	1.18034	0.0723125	-0.208856	-0.29033	0.350092	0.390935	0.404731	0.112677	0.0325371	-0.239568	0.0651281
HOXA5(+)	-0.0673917	0.111664	0.015893	-0.128947	0.038897	-0.0875067	0.77211	0.0591632	-0.0583867	-0.126591	0.00455896	0.119995	0.19191	0.0509771	0.0142709	-0.167367	-0.0782
HOXA6(+)	-0.0887243	-0.195414	-0.0141622	0.0608085	0.986992	-0.405379	1.48856	0.0985221	-0.173342	-0.415731	0.0645595	-0.115698	0.256542	0.00768165	0.112927	-0.440374	-0.242271
HOXA9(+)	-0.221536	0.00411235	0.0743249	-0.244728	0.0581614	0.162865	0.211673	0.211552	-0.0328811	-0.15552	0.199388	0.926621	0.188938	0.269181	0.684796	-0.398769	-0.0947704
HOXB2(+)	-0.0586532	0.0366582	-0.222223	-0.322474	-0.0999246	-0.403727	-0.139607	-0.105274	0.260902	0.140712	-0.0554877	-0.245269	0.00514169	-0.135176	0.170865	0.468641	0.633895
HOXC6(+)	-0.066707	-0.0231741	0.0225274	-0.0712222	-0.0288297	0.000949003	0.0751947	0.041795	-0.00918428	-0.00106133	-0.025256	0.0153015	0.0767381	0.202751	0.136488	0.152752	0.0253867
HOXC8(+)	-0.270789	-0.270677	-0.14049	-0.331517	0.718211	0.332711	0.895449	0.028972	-0.171023	-0.136003	0.52479	0.28827	0.65145	0.487721	0.13589	0.262835	0.00733067
HOXC9(+)	-0.0912125	0.0278815	0.00910986	-0.116142	0.00670197	0.00140138	0.317466	0.085342	-0.0607303	-0.0888637	0.241157	0.174972	0.150682	0.070487	0.02831	-0.0370603	-0.0343304
HOXD8(+)	-0.0992826	-0.126153	-0.0185708	-0.127942	-0.0188081	-0.0883878	0.362497	0.0919644	-0.0558309	-0.10334	0.326501	0.0612568	0.101337	0.48609	0.798725	-0.12408	-0.0189193
HOXD9(+)	-0.144554	-0.108736	-0.0257785	-0.183247	-0.0765404	0.0947987	0.576312	0.14301	-0.0338347	-0.127137	0.128823	0.281834	0.178051	0.179165	0.25649	-0.0805386	0.024071
HSF1(+)	-0.120577	-0.13733	-0.0913957	-0.124694	-0.100892	0.0332214	0.245059	0.0187914	-0.0546799	-0.00639152	-0.0142226	0.280496	0.226485	0.0871568	0.115848	-0.0426116	0.311232
HSF2(+)	-0.0452546	-0.0408174	-0.0145095	-0.0704262	-0.0157886	0.126629	0.264711	0.0344381	-0.0492647	-0.0648529	0.0380191	0.728528	0.0703378	-0.0125344	0.263315	-0.0308691	-0.0140976
HTATIP2(+)	-0.346689	0.142382	-0.00483916	-0.448495	-0.117813	0.78515	0.862569	0.12421	-0.168723	-0.0360625	0.649912	0.928862	0.36099	0.352797	0.283377	0.107252	0.149254
IKZF2(+)	-0.126386	-0.0513896	-0.0197875	-0.1501	0.0295684	0.0844515	0.548632	0.0824042	-0.0517535	-0.103776	0.139111	0.44784	0.185283	0.22598	0.597652	-0.181586	-0.0591798
IRF1(+)	-0.23585	-0.627977	0.262061	-0.273204	-0.466127	0.835323	0.0917423	0.281025	-0.289356	-0.296374	0.555891	0.9512	0.0936666	0.261709	0.733801	0.277025	0.20604
IRF2(+)	-0.61673	-0.614887	-0.10191	-0.720277	-0.321143	1.2516	0.696789	0.459082	-0.0804467	-0.150413	0.772902	1.4429	0.506638	1.3266	2.1262	-0.0603024	0.139902
IRF3(+)	-0.186378	-0.191458	-0.052417	-0.304329	-0.0183877	0.268492	0.894898	0.08662	0.00283888	-0.177429	0.552401	0.469978	0.132329	0.671618	0.543302	0.211101	-0.0127601
IRF7(+)	-0.664169	-0.422485	-0.138479	-0.660919	-0.193513	2.32075	0.794651	0.273359	-0.162867	-0.202342	1.1871	1.51713	0.617678	1.25944	1.65383	-0.104238	0.116887
IRF9(+)	-0.43772	-0.384638	-0.0788393	-0.455926	-0.1612	0.50194	1.03148	0.210773	-0.0676546	-0.120593	0.681675	1.37734	0.316405	1.3129	1.7434	-0.159731	0.0735078
JAZF1(+)	-0.493029	-0.498831	-0.38114	-0.542291	0.0246904	0.658759	0.782891	-0.0405874	-0.0292691	0.158567	0.707051	0.203304	0.628177	1.00581	1.74502	0.0666162	0.646425
JDP2(+)	-0.624401	-0.770891	-0.718686	-0.666703	-0.401128	0.52617	-0.534673	-0.322552	0.156282	1.06532	-0.104904	-0.558818	0.818877	0.521361	0.470319	1.52518	1.9501
JUN(+)	0.4301	-0.116017	0.76917	0.789215	0.239166	0.313742	0.182237	0.0839505	-0.660498	-1.04097	-0.180576	0.511216	-0.474282	-0.168239	-0.10115	-0.753015	-0.638468
JUNB(+)	0.366869	0.156685	0.698323	1.06564	0.654079	0.0775214	-0.079347	-0.0833331	-0.672426	-0.849067	0.0266115	0.183062	-0.50249	-0.186898	-0.255323	-0.913185	-0.594853
JUND(+)	0.880398	0.186948	0.440761	1.25053	0.165526	-0.806028	-0.67727	-0.34704	-0.263075	-0.363814	-1.03688	-0.54124	-0.937887	-1.01628	-1.09829	-0.540769	-0.610483
KAT2A(+)	-0.0612739	-0.0448429	-0.0183371	-0.064148	0.00938152	0.126466	0.286255	0.024917	-0.0479097	-0.0524189	0.129391	0.786526	0.0838065	-0.0705507	0.102564	-0.0740409	-0.0294414
KDM2B(+)	-0.0857119	-0.0827878	-0.0498664	-0.114444	0.0200021	-0.00542224	0.62539	0.0145001	-0.0602364	-0.0465486	0.127866	0.142581	0.202588	0.541635	0.0520699	-0.0837157	0.00545109
KDM4A(+)	-0.143911	-0.132892	-0.0339845	-0.18971	-4.56917e-05	0.315959	0.588047	0.0750953	-0.0383987	-0.108402	0.222215	0.714854	0.151557	0.296241	0.293079	-0.131427	0.000464391
KDM5A(+)	-0.590007	-0.394677	-0.311215	-0.75851	0.15712	0.595445	1.73874	0.242863	-0.00318071	-0.093837	0.4952	1.0409	0.714482	1.02592	1.42396	-0.19136	0.33917
KDM5B(+)	-0.0291755	-0.466012	-0.0744863	-0.569854	-0.3	-0.259236	1.55274	0.107419	0.0408863	-0.208137	0.0642703	0.716639	0.239377	0.0517736	0.0847474	-0.377021	0.140239
KLF10(+)	0.0988073	0.159311	0.470754	0.537092	0.119585	0.405344	-0.0749994	-0.107619	-0.464838	-0.39003	0.427611	0.17117	-0.240741	0.142208	0.657007	-0.628826	-0.336037
KLF11(+)	-0.168687	-0.126898	-0.0970178	-0.173966	0.0155031	1.36329	0.584576	-0.0103828	-0.132227	-0.163078	0.436868	0.964653	0.0865611	0.269496	2.41977	-0.0563657	-0.104311
KLF12(+)	-0.217532	-0.284452	-0.252237	0.118284	1.62701	0.362407	0.241387	-0.155168	0.0319069	0.303223	0.276761	0.106579	0.0186254	-0.151716	0.324784	-0.165273	-0.0954196
KLF13(+)	-0.677478	-1.00511	-0.578358	-0.603305	-0.0694921	0.843438	0.57689	-0.201279	-0.0153149	0.779337	0.295491	0.538197	0.604917	1.46422	2.06365	0.948531	1.35467
KLF16(+)	-0.487632	-0.480993	-0.076653	-0.534656	-0.12533	2.381	1.29895	0.131331	-0.37482	-0.255249	1.01071	2.58065	0.439566	0.767757	1.79233	0.430648	0.131081
KLF2(+)	0.327977	0.0614829	0.576669	0.621557	-0.17009	-0.251337	-0.324088	-0.0467271	-0.330308	-0.342296	-0.502509	-0.207644	-0.522986	-0.489506	-0.496303	-0.502803	-0.18916
KLF3(+)	-0.734876	-0.916104	-0.575998	-0.802606	-0.348513	1.10761	0.445316	-0.0387046	0.285332	1.15193	-0.108568	0.317633	0.447472	0.819048	2.11681	0.776108	0.999358
KLF5(+)	-0.0349115	-0.658396	0.0761788	-0.293798	-0.606832	0.262161	0.386911	0.295016	0.00929286	0.0583831	-0.260062	0.352822	-0.0934515	-0.171119	-0.065111	-0.306949	0.0507075
KLF6(+)	-0.399603	-0.611116	-0.337327	-0.292628	-0.51859	3.37711	-0.584271	-0.322765	-0.296654	0.362078	0.256859	0.404919	0.329681	1.02615	1.80403	1.68077	1.25883
KLF7(+)	-0.612221	-0.672095	-0.537321	-0.630571	-0.301358	2.31822	0.361069	-0.255348	-0.231102	0.491407	0.717868	0.680707	0.573491	2.02195	3.4913	1.10406	1.23859
KLF8(+)	-0.148906	-0.194097	-0.0289954	-0.128627	-0.0667491	0.120563	0.48104	0.0732798	-0.0676183	0.0136294	0.0527794	0.000411838	0.144888	0.398323	1.12362	-0.112648	0.037452
KLF9(+)	-0.394113	-0.430065	-0.462249	-0.19347	-0.0802966	0.126259	-0.239683	-0.296132	0.0455023	0.841371	-0.281991	-0.851329	0.359197	0.725502	1.04139	0.0372422	1.30245
KMT2A(+)	-0.341735	-0.422347	-0.0422363	-0.579983	0.037493	0.549981	1.51558	0.390045	-0.0312256	-0.495705	0.334489	1.41634	0.422462	0.72174	1.18325	-0.672987	-0.145993
MAF(+)	-0.36997	-0.130699	-0.0841208	-0.497307	-0.16504	1.32331	-0.475074	0.216745	0.265625	0.319753	-0.443805	-0.996414	0.227819	-0.855704	-0.63105	-0.136779	0.513225
MAFB(+)	-0.70414	-0.879253	-0.32435	-0.681455	-0.329381	1.06782	-0.438031	0.172442	0.0143827	0.108275	0.565977	-0.77844	0.964625	0.613577	0.491692	0.3378	1.22868
MAFF(+)	0.283783	-0.470735	0.423926	0.215761	-0.297685	0.436138	0.346605	0.105987	-0.260357	-0.349759	-0.293402	0.531411	-0.415676	-0.604822	-0.239533	-0.539205	-0.362603
MAFG(+)	0.0867931	-0.667597	0.23522	-0.0775739	-0.28879	0.663414	0.873343	0.182583	-0.16892	-0.283548	-0.215441	1.10859	-0.215202	-0.223924	0.119755	-0.345981	-0.232153
MAFK(+)	-0.361797	-0.465604	-0.156006	-0.167084	0.310705	0.222849	1.06137	-0.066882	-0.043198	0.623249	0.0667949	0.507489	0.228948	0.726672	0.703844	-0.261106	0.00879598
MAGEF1(+)	-0.0887386	-0.0752867	-0.0769558	-0.113848	0.0817824	-0.114737	0.221185	-0.0155666	-0.00168699	-0.0410744	0.2037	0.337033	0.213324	0.16706	-0.00684316	-0.0223493	0.0844021
MAX(+)	-0.537419	-0.39219	-0.151809	-0.566773	-0.00566806	2.71358	1.0264	0.135919	-0.271063	-0.257217	1.00476	3.93899	0.393201	0.962289	1.40728	0.274768	0.109495
MAZ(+)	-0.550432	-0.561195	-0.5781	-0.602506	-0.0638774	1.11148	-0.072738	-0.306958	-0.123513	0.592172	1.20701	0.911245	0.548912	1.41329	1.12554	3.91563	1.29141
MECP2(+)	-0.187369	0.0534418	-0.102366	-0.183632	-0.0488852	0.242536	1.07637	0.148397	-0.151271	-0.237773	-0.0515092	0.327507	0.413351	0.0717451	0.546795	-0.43749	0.1158
MEF2A(+)	-0.156281	-0.229339	-0.218297	-0.141478	1.11329	0.470817	1.72226	-0.11082	-0.264485	-0.249209	0.581837	0.413368	0.281936	0.651042	1.42457	-0.423693	-0.0108517
MEF2C(+)	-0.27969	-0.278716	-0.601965	-0.344617	0.300509	-0.15269	-1.07884	-0.409539	-0.0164737	0.362242	0.975277	-1.47967	0.786023	0.928258	0.922931	0.754284	1.33675
MEF2D(+)	-0.395865	-0.689085	-0.146087	-0.397251	0.235596	1.54638	1.49848	0.112964	-0.26461	-0.181886	0.76308	1.48396	0.328059	1.3075	1.84025	-0.0524851	0.0426395
MGA(+)	-0.184926	-0.157391	-0.026955	-0.2242	0.0480804	0.177633	1.06793	0.14924	-0.0694366	-0.137231	0.0839656	0.503893	0.251677	0.294851	0.179457	-0.17846	-0.0553036
MIOS(+)	-0.278681	-0.295975	-0.228408	-0.380661	-0.256741	1.51941	0.592968	-0.0795263	-0.23046	-0.0589099	0.921186	1.14071	0.388088	0.693993	0.853199	0.62707	0.443422
MITF(+)	-0.52503	-0.624296	-0.436339	-0.541159	-0.164771	3.30423	0.371457	-0.130284	-0.139956	0.223695	0.162008	0.469274	0.747218	0.5398	0.8879	0.445787	0.847648
MLX(+)	-0.197546	-0.0988526	0.0145289	-0.386632	-0.0988009	0.954871	1.48001	0.161549	-0.23848	-0.265542	0.502426	0.867128	0.308426	0.325186	0.49152	-0.185119	-0.120007
MSX1(+)	-0.672473	-0.876855	-0.616824	-0.734867	-0.433064	0.670799	-0.548987	-0.323291	-0.0732389	0.753674	1.3687	-0.0294295	0.803712	1.77343	1.29767	2.11972	1.75793
MSX2(+)	-0.291098	0.126572	-0.241009	-0.46318	-0.034515	-0.849344	-0.38349	0.0618562	0.301017	0.550075	0.071956	-0.835764	0.447806	-0.451874	-0.761935	0.359294	0.410752
MTA3(+)	-0.316123	-0.317777	-0.16639	-0.374806	0.624427	0.739211	1.18781	0.0953256	-0.0934986	-0.122182	0.206062	0.616068	0.406066	1.06311	1.01204	-0.0186868	0.0435211
MTHFD1(+)	-0.0540169	-0.0354766	-0.0211583	-0.0614975	0.0401707	0.213867	0.210517	0.0249925	-0.0365417	-0.0323104	0.11261	0.404528	0.0422425	-0.0117029	0.200726	0.0274467	-0.0127968
MXD1(+)	-0.111138	-0.505247	0.200566	-0.20846	-0.16326	1.16173	0.191017	0.28935	-0.175976	-0.366703	0.304266	1.23998	-0.0400629	0.139202	0.31054	-0.528135	-0.118527
MXD4(+)	0.662308	0.752156	-0.108407	1.01347	1.34691	-0.856774	0.616356	-0.594621	-0.417496	-0.429095	0.102808	-0.584395	-0.304772	-0.573137	-0.558083	-0.00118856	-0.39056
MXI1(+)	-0.221269	-0.34849	0.222104	0.182535	0.44009	0.644068	1.18136	0.0880903	-0.36647	-0.571637	0.369662	2.15197	0.0345467	0.736075	1.75305	-0.00346522	-0.329162
MYC(+)	-0.317657	-0.185095	0.0156156	-0.283592	-0.130597	0.650461	-0.692782	-0.143948	-0.442727	-0.245081	2.66038	-0.187362	0.373102	1.14027	0.691108	1.06254	0.637926
MYPOP(+)	-0.120086	-0.0766343	-0.0346765	-0.137038	0.00217645	0.202949	0.427433	0.0841351	-0.0596579	-0.085169	0.210912	0.279289	0.174883	0.462756	0.323829	-0.0955161	-0.0336329
NELFE(+)	-0.497212	-0.50922	-0.0145326	-0.0825173	0.266712	0.400716	0.922052	0.0306865	-0.234343	0.157074	0.441533	1.00784	0.256073	0.958628	0.534597	1.29571	0.346336
NFATC2(+)	-0.0557119	-0.668971	-0.469948	-0.187286	-0.411411	-0.281864	-0.0694562	-0.217235	0.350719	0.775934	-0.753628	-0.785113	-0.0224703	-0.273303	0.25634	0.513158	0.830904
NFATC4(+)	-0.461126	-0.33692	-0.613749	-0.824911	-0.142379	-0.694537	-0.159778	-0.1579	0.123884	0.310758	0.315736	-0.835713	1.39786	0.459759	-0.599711	0.692011	1.43189
NFE2L1(+)	-0.147252	-0.126531	-0.0653017	-0.186974	0.152566	0.24339	0.636675	0.0169421	-0.0808246	-0.0745289	0.342971	0.307853	0.242354	0.314266	0.35696	-0.0560173	0.0289837
NFE2L2(+)	-0.368557	-0.762776	-0.145896	-0.54258	-0.493626	2.11282	0.429717	0.284155	-0.04058	-0.096227	0.406133	1.69426	0.240491	0.580973	1.10736	-0.139521	0.160978
NFIA(+)	-0.141218	0.123338	-0.136042	-0.328432	-0.0261871	-0.738046	0.26182	0.266123	0.286488	-0.143341	-0.332031	-0.682387	0.340891	-0.116913	0.252848	-0.600031	-0.0107272
NFIC(+)	-0.366684	-0.723291	-0.365972	-0.420503	-0.46276	-0.568418	-0.479663	-0.0313263	0.366429	0.824618	-0.507806	-1.05505	0.248799	-0.236207	-0.115394	0.713115	1.1572
NFIL3(+)	0.0203857	-0.792708	0.273163	-0.100854	-0.329429	0.355592	0.536006	0.30872	-0.0983169	-0.183358	-0.210446	0.928048	-0.215071	-0.176011	0.174594	-0.725606	-0.314052
NFKB1(+)	-0.411462	-0.634807	-0.146577	-0.509497	-0.400127	4.74602	0.367883	0.134185	-0.111868	0.0522727	0.301239	1.90771	0.110726	0.107463	1.07042	0.0873921	-0.0272511
NFKB2(+)	-0.36056	-0.464219	0.0136348	-0.433719	-0.248086	2.71279	1.00391	0.23852	-0.0995823	-0.151535	0.239268	1.82666	0.0716513	0.144909	0.559868	-0.242054	-0.0807859
NFYA(+)	-0.432255	-0.367806	-0.104165	-0.574094	0.0522619	0.958071	1.50372	0.197582	-0.16746	-0.180408	0.554498	1.3459	0.497501	0.818856	1.77832	0.267704	0.033635
NFYB(+)	-0.526217	-0.444141	-0.0851403	-0.531846	0.267746	0.628153	1.16972	0.200197	-0.335292	-0.422495	1.50632	1.8003	0.784787	1.81273	1.46916	0.215296	-0.00659124
NFYC(+)	-0.084522	-0.0437791	0.00830443	-0.105803	-0.0196285	0.0769541	0.384453	0.0724807	-0.0450189	-0.0695336	0.111501	0.584473	0.0778136	0.13215	0.120855	0.0326751	-0.0256922
NKX3-1(+)	-0.0789723	-0.0951807	-0.0268664	-0.0866528	-0.000868844	0.11648	0.451944	0.01826	-0.0515521	-0.0623673	0.155615	0.450615	0.117623	0.0491544	0.147365	0.00337281	0.00953007
NMI(+)	-0.261234	-0.281042	-0.242337	-0.279578	-0.105079	-0.129024	-0.074477	-0.177725	-0.0708473	1.64765	0.250825	0.0112097	-0.0421548	0.0172862	-0.106544	0.529133	0.308009
NR2C1(+)	-0.217024	-0.177586	-0.137725	-0.228748	0.17742	0.432146	0.831943	0.0307207	-0.0792362	-0.0490084	0.143254	0.443191	0.358039	0.237123	0.445573	0.0695639	0.126021
NR2C2(+)	-0.34144	-0.293365	-0.137311	-0.438479	0.0427833	0.291588	1.57309	0.158243	-0.156459	-0.205859	0.550279	0.828407	0.569578	0.850668	0.545523	-0.209481	0.074801
NR2F2(+)	-0.563502	-0.428577	-0.558519	-0.528325	-0.352424	-0.0417126	-0.793547	-0.210669	0.0074917	0.338914	1.02824	-0.686721	0.830011	3.54434	2.60695	1.28185	1.31591
NR2F6(+)	-0.0837031	-0.0372448	0.00169678	-0.0826871	0.0735198	0.202232	0.713195	0.0406394	-0.0723781	-0.105459	0.0751054	0.140228	0.0991519	0.217445	0.248301	0.0196859	-0.0508815
NR3C1(+)	-0.445362	-0.632687	-0.276864	-0.598047	0.470719	0.373694	1.57729	0.145313	-0.120633	-0.256267	1.03173	0.880312	0.640856	1.30409	1.11647	-0.36928	0.228415
NR3C2(+)	-0.0323525	0.336956	-0.0461574	0.294498	0.247864	-0.119453	0.362982	0.0447593	-0.0816665	-0.150799	-0.0385348	0.102234	-0.0670352	0.226287	0.0984661	-0.170619	-0.126227
NR4A3(+)	-0.199463	-0.214404	-0.143567	-0.149682	-0.0135741	5.92247	-0.0534667	-0.111332	-0.193661	-0.206294	0.304825	1.12722	-0.115461	-0.105171	1.63546	0.00168424	-0.198989
PATZ1(+)	-0.117815	-0.0780585	-0.031471	-0.170218	-0.072129	0.234098	0.669051	0.0289168	-0.103553	-0.137276	0.239754	0.900531	0.122083	3.29126	0.815956	-0.153357	-0.0842367
PHF8(+)	-0.442876	-0.269588	-0.0591785	-0.563091	0.122467	0.61382	2.15367	0.287054	-0.216919	-0.284021	0.527608	1.84983	0.504887	0.772494	1.14064	-0.216596	-0.0840473
PKNOX1(+)	-0.149675	-0.108123	-0.022901	-0.174325	0.0056712	0.050705	0.941466	0.0988449	-0.111334	-0.119843	0.244484	0.545969	0.231397	0.202238	0.365639	-0.174496	-0.054225
PML(+)	-0.40155	-0.247564	-0.0857233	-0.40788	0.0207988	0.739104	1.3026	0.181309	-0.212085	-0.258852	0.57644	1.13524	0.485838	0.735582	2.7571	-0.274812	-0.0548192
POLE4(+)	-0.373302	-0.00824814	-0.112295	-0.46578	-0.112212	0.40763	0.117765	0.230704	0.004634	-0.0424746	0.593529	0.98708	0.238085	0.770798	2.03384	1.11559	0.112477
POLR2A(+)	-0.162081	-0.48298	0.288611	-0.380558	-0.552115	-0.0699727	0.702451	0.297006	-0.199696	-0.388533	-0.175906	0.398798	0.335265	0.0253588	-0.021263	-0.253105	0.30561
POLR3A(+)	-0.238559	-0.138595	-0.0419596	-0.258654	0.019736	0.13357	1.3557	0.0728395	-0.177723	-0.216011	0.954277	0.711301	0.267131	2.13583	0.386828	-0.18401	-0.114965
POU2F1(+)	-0.118437	-0.295282	-0.0611423	-0.153503	0.137265	0.305056	1.05041	0.115564	-0.137783	-0.236942	0.227605	0.391795	0.298059	0.316323	0.224592	-0.278272	-0.114244
POU6F1(+)	-0.0579908	-0.0781076	-0.0264806	-0.0753018	0.0916994	0.0533215	0.394423	0.0270683	-0.0288324	-0.0406518	-0.0311813	0.259997	0.13248	0.184288	-0.0313609	0.032279	-0.0202183
PPARA(+)	0.106971	-0.421351	0.14791	-0.126682	0.0966028	-0.155391	0.910718	0.105967	-0.0237292	-0.289812	-0.200068	0.255756	-0.0938316	0.00742841	-0.147817	-0.243785	-0.208051
PPARD(+)	-0.113008	-0.0851962	-0.0495024	-0.148265	-0.0482115	1.14574	0.338887	-0.0100666	-0.0917461	-0.0696114	0.215634	1.17482	0.0885151	0.088266	0.65395	0.10813	-0.0356285
PRKAA1(+)	-0.0483935	-0.0404253	-0.0230684	-0.0462854	0.0717785	0.125869	0.386963	0.00189479	-0.0619446	-0.0581389	0.067327	0.102521	0.132443	0.0667994	0.118938	-0.0907506	-0.0147359
PRRX2(+)	-0.346173	-0.165265	-0.17689	-0.466818	-0.25615	-0.260066	-0.713451	0.0285318	0.401264	0.753175	0.0285874	-0.240507	0.24114	0.24265	0.0226719	0.938797	0.201748
PSMC2(+)	-0.075926	-0.0127595	-0.0181947	-0.0955679	0.00614188	0.0669637	0.650102	0.00888961	-0.0497231	-0.0553705	0.113705	0.329097	0.0949045	0.321633	0.105187	0.468876	-0.026848
PSMD12(+)	-0.241107	-0.110301	0.0599852	-0.278196	-0.0106717	0.980275	0.49259	0.238402	-0.14399	-0.280803	0.413153	2.14091	0.101861	0.488933	0.950037	-0.341539	-0.148891
PURA(+)	-0.09994	0.00670753	0.116421	-0.0392203	-0.0136219	-0.191229	0.269779	0.135494	-0.0383117	-0.0671351	0.0667418	0.479031	0.031657	0.116777	-0.129815	-0.288019	-0.131778
RAD21(+)	-0.645957	-0.682781	-0.292737	-0.799368	-0.12354	2.07016	1.1986	0.2535	-0.0573224	-0.115736	0.542523	1.48032	0.666007	1.29779	2.17276	0.594055	0.345846
RARA(+)	-0.00138937	-0.0326483	-0.0291171	0.146817	0.0207188	0.733838	0.474766	-0.0303305	-0.171894	-0.103376	0.188832	0.23547	-0.00884133	0.154148	0.139623	-0.250809	-0.121266
RARB(+)	0.479905	0.67793	0.179143	0.10274	-0.0619969	-1.32478	-0.0890957	-0.211049	0.145924	0.166151	-0.963439	-1.28983	-0.25395	-1.18119	-1.20578	0.106914	-0.190431
RARG(+)	0.801466	0.430003	0.0344363	0.784986	1.3472	-0.529296	0.894039	-0.405918	-0.405869	-0.558273	-0.476067	-0.554867	-0.420428	-0.426731	-0.703108	-0.5148	-0.572117
RBAK(+)	-0.0828125	-0.052849	0.00100061	-0.0898299	0.0506692	0.0122004	0.0835206	0.0568909	-0.0477085	-0.0336319	0.274915	0.173722	0.0980191	0.0234619	0.205168	-0.0475085	-0.002463
RBBP5(+)	-0.456864	-0.396787	-0.019244	-0.597588	0.00113353	0.691073	2.05854	0.231761	-0.228507	-0.226628	0.55257	1.67829	0.543852	0.752765	1.00559	-0.349397	0.0419071
RCOR1(+)	-0.446556	-0.325273	-0.0863888	-0.522447	0.117303	1.45608	1.6974	0.214815	-0.242788	-0.294438	0.770403	1.82736	0.418575	1.25061	1.07429	0.270936	-0.00568038
REL(+)	-0.501029	-0.623177	0.091271	-0.66977	-0.732368	3.33313	-0.124912	0.517198	0.00231663	-0.128105	0.202201	2.43825	0.15143	0.330916	0.901186	-0.43507	-0.11544
RELA(+)	-0.571862	-0.389459	-0.191444	-0.725128	-0.0497222	0.936369	1.19088	0.291883	-0.0589555	-0.0485583	0.667499	1.51372	0.700473	0.897298	1.69903	-0.39762	0.0429742
RELB(+)	-0.421665	-0.56014	0.040993	-0.487162	-0.384019	1.78433	0.396161	0.437555	-0.0118857	-0.0257433	0.253067	1.24113	0.100185	-0.0646687	0.709449	-0.128601	-0.040688
REST(+)	-0.494723	-0.543114	-0.229301	-0.648781	0.0366054	1.08981	1.64964	0.187904	-0.162146	-0.225941	0.641189	1.77371	0.60779	1.16119	1.90684	0.0903571	0.218456
RFX1(+)	-0.150048	0.0352317	0.00195617	-0.195349	0.101632	0.133505	0.490495	0.0961569	-0.0944295	-0.1401	0.403635	0.508827	0.220906	0.25972	0.173538	-0.0421654	-0.0398075
RFX2(+)	-0.627334	-0.740671	-0.627229	-0.758472	-0.579295	0.171158	-0.437222	-0.160447	0.342258	1.06018	-0.309888	-0.622065	0.593624	0.195015	-0.0313489	0.949861	1.89081
RFX3(+)	-0.199073	0.00917646	-0.147347	-0.36079	0.110431	0.101878	1.02668	0.105231	-0.0222145	-0.223909	0.302067	0.506085	0.411081	0.523029	0.771814	-0.20861	0.00248938
RFX5(+)	-0.269665	-0.176443	-0.0538807	-0.302061	0.0520798	0.260245	1.2857	0.0808622	-0.194498	-0.196746	1.05175	1.128	0.293701	0.756104	0.707267	-0.0413872	-0.079076
RFX7(+)	-0.0842253	-0.0488185	-0.031658	-0.0935834	-0.0433961	0.569703	0.358417	0.0317632	-0.0646781	-0.0616653	0.0848965	0.324478	0.136985	0.127401	0.0456287	0.127022	-0.0145106
RORC(+)	0.223146	0.207977	0.421598	0.324784	-0.106769	-0.770808	0.487238	0.305466	0.0343364	-0.556924	-0.696768	-0.673219	-0.363797	-0.67443	-0.7136	-0.809175	-0.611924
RREB1(+)	-0.307125	-0.180658	-0.0870181	-0.366892	-0.0145601	0.683224	1.20495	0.129835	-0.119527	-0.224592	0.440075	0.981391	0.424192	0.558382	1.10358	-0.259995	-0.00994386
RUNX2(+)	-0.24951	-0.0960604	-0.286297	0.210113	1.50879	-0.0378867	-0.113043	-0.274077	-0.289134	-0.343983	3.91038	-0.178787	0.0213622	0.950981	-0.0316359	0.140774	-0.158751
RXRB(+)	-0.202959	-0.124907	-0.0797307	-0.247615	0.0545064	0.204145	0.952941	0.109769	-0.088083	-0.124797	0.235884	0.924142	0.326971	0.672831	0.291988	-0.116818	-0.0359623
SAP30(+)	-0.0283899	0.150646	0.434171	0.316025	0.260783	0.297407	-0.785314	0.287532	-0.317234	-0.640303	0.598801	1.09978	-0.225551	-0.0725527	-0.313199	1.24986	-0.34985
SETDB1(+)	-0.456136	-0.3653	-0.199364	-0.586591	-0.0742523	0.907497	1.73451	0.209836	-0.0631953	-0.0644933	0.383606	0.915214	0.614789	0.697879	0.484217	-0.120361	0.0847228
SF1(+)	-0.0383177	-0.318331	0.0500063	-0.0882455	0.111753	0.208787	1.04473	0.135312	-0.0942115	-0.306081	0.0474586	0.734006	0.0672874	0.281731	0.094525	-0.441994	-0.222237
SHOX2(+)	-0.179653	-0.0275122	-0.0506952	-0.218793	0.192713	-0.0819819	0.313565	0.052826	-0.0860685	-0.14419	1.00599	0.0375612	0.260607	0.458446	0.399371	-0.0390305	-0.0252652
SIN3A(+)	-0.499785	-0.358637	-0.0677594	-0.610325	-0.025653	1.18475	1.53954	0.289546	-0.189634	-0.414188	0.791701	1.46424	0.538192	0.913028	2.00206	-0.438835	0.0529541
SIX1(+)	-0.243982	-0.35373	-0.218785	-0.343532	0.440193	-0.464259	-0.0599052	0.0393855	-0.0481315	-0.164529	0.336871	-0.408147	0.888708	0.108941	-0.381902	0.365676	0.430976
SIX2(+)	-0.388274	-0.399813	-0.227847	-0.458337	0.285105	0.0981452	0.120497	0.0378185	-0.208952	-0.348595	1.33527	-0.0435794	1.23799	0.366722	-0.106107	-0.185605	0.279615
SIX5(+)	-0.238557	-0.0163336	-0.0664679	-0.285403	0.128186	0.575542	1.11385	0.0892719	-0.142348	-0.211966	0.453357	0.757936	0.334956	0.681439	0.689368	-0.307184	-0.0289815
SMAD1(+)	-0.509719	-0.583558	-0.245352	-0.591452	-0.154253	-0.0083515	0.0560905	0.167764	-0.0307253	-0.187722	0.751566	0.260183	0.746965	1.46017	5.09946	-0.31	0.318467
SMAD5(+)	-0.156336	-0.115225	-0.0514223	-0.191683	0.0307051	0.294707	0.415076	0.055501	-0.0717333	-0.0972637	0.576041	0.347675	0.169056	0.626113	0.510947	-0.160609	0.00156635
SMARCA4(+)	-0.39414	-0.226734	-0.122314	-0.560974	0.123992	0.78348	1.98559	0.160365	-0.257306	-0.25941	0.618472	1.22605	0.554084	0.932472	1.23261	0.167183	0.107237
SMARCC2(+)	0.0266619	-0.106369	0.233067	0.0786768	0.249288	-0.508327	1.23899	0.160074	-0.184942	-0.442122	-0.149444	0.375744	0.0210448	-0.0618055	-0.179551	-0.889509	-0.288999
SMC3(+)	-0.137793	-0.166855	-0.0507673	-0.167931	-0.0275443	0.00220193	0.469037	0.0947942	-0.0023833	-0.0484953	0.104254	0.516077	0.148131	0.272617	0.219671	0.0473837	0.0462293
SOX12(+)	-0.0805162	0.0715039	-0.0607038	-0.145433	0.04455	0.175272	0.866132	0.0361769	-0.0421619	-0.135101	0.0951484	0.243801	0.149135	0.40469	0.224068	-0.0569226	-0.0413895
SOX15(+)	-0.0733382	-0.0737211	-0.0215082	-0.0937133	0.012802	0.066803	0.205437	0.0656504	-0.0405507	-0.0493811	0.113394	0.36474	0.11588	0.111282	0.122147	0.035093	-0.00209186
SOX4(+)	-0.469169	-0.707467	-0.468473	-0.869589	-0.559572	-0.450887	-0.745383	0.129584	0.488619	0.638519	0.0507686	-1.14714	0.591555	0.031023	0.00442338	0.468549	1.15988
SOX6(+)	-0.373714	-0.348612	-0.153627	-0.508602	-0.0597706	-0.299912	1.13182	0.349394	0.431847	-0.0558186	0.180577	0.0165518	0.211656	0.339948	0.0252165	-0.455834	-0.205567
SOX8(+)	1.25202	1.20801	0.102007	1.26955	1.37178	-0.980575	0.418396	-0.632302	-0.461458	-0.77081	-0.881311	-0.905343	-0.685797	-0.906436	-0.935092	-0.742682	-0.880108
SOX9(+)	1.2066	1.11638	0.341777	1.1735	0.569452	-1.54393	0.233066	-0.409188	-0.185115	-0.599048	-1.30868	-1.39633	-0.856749	-1.3486	-1.57795	-1.09096	-1.07897
SP1(+)	-0.549638	-0.308299	-0.196083	-0.647699	0.05497	0.788351	1.26785	0.224304	-0.104437	-0.263802	1.14347	0.981989	0.689006	1.48841	1.52401	-0.167842	0.109679
SP2(+)	-0.503289	-0.273259	-0.107806	-0.623649	0.0908201	0.384852	1.62985	0.333953	-0.147872	-0.239937	0.8937	1.08339	0.581461	1.12638	1.31745	-0.227128	-0.0325453
SP3(+)	-0.571758	-0.261989	-0.336424	-0.736538	-0.0772487	1.3387	1.02356	0.116843	-0.0695814	-0.101511	1.02068	0.91818	0.736594	1.5508	1.79947	0.103601	0.386263
SP4(+)	-0.0601947	-0.156772	-0.0427445	-0.0264645	0.869301	0.20833	1.89606	0.0585061	-0.374998	-0.518121	0.202513	0.79013	0.311474	0.342029	0.419549	-0.417377	-0.157888
SREBF1(+)	0.144309	0.311337	-0.107056	0.929332	1.3023	0.313218	1.1368	-0.310098	-0.525303	-0.445458	-0.162926	0.195879	0.0695598	0.433206	0.3278	-0.179405	-0.30903
SREBF2(+)	0.190092	-0.0435405	-0.285999	0.0696917	1.13678	0.261709	2.16107	-0.231005	-0.400611	-0.354383	0.0981015	0.631649	0.248768	0.522769	0.668087	-0.363657	-0.186699
SRF(+)	-0.376253	-0.288908	-0.0765212	-0.461966	0.185212	0.484831	1.66467	0.209092	-0.234548	-0.245479	0.41423	1.23862	0.627833	1.22705	0.643358	-0.263449	-0.0147344
STAT1(+)	-0.722187	-0.499855	-0.324959	-0.937169	-0.349917	0.745909	1.04501	0.402051	0.292578	0.130338	0.731483	1.15999	0.614487	1.21665	1.77494	0.0533575	0.0976718
STAT2(+)	-0.479957	-0.09418	-0.449097	-0.786312	-0.287075	-0.610469	-0.0106118	-0.0358308	-0.10638	-0.0943403	1.29317	-0.4064	1.35725	1.15222	0.142348	0.503997	1.11641
STAT5A(+)	-0.159395	-0.161685	-0.127194	-0.165337	-0.117782	5.21767	0.176602	-0.0927747	-0.146163	-0.146359	-0.0593718	0.3935	-0.0744936	-0.0621961	1.59069	-0.0650534	-0.134853
STAT5B(+)	-0.195112	-0.0763338	-0.0520834	-0.231362	0.0898312	0.335204	1.05104	0.0695418	-0.124347	-0.149189	0.320291	0.986246	0.32155	0.361429	0.262889	-0.124451	-0.0579934
STAT6(+)	-0.241381	0.288504	-0.187757	-0.330154	-0.0963543	0.610534	0.634924	0.072773	0.0491638	-0.022972	0.197465	0.616417	0.278555	0.983976	0.70994	-0.168648	0.0525862
STAU2(+)	-0.0886795	-0.134287	-0.0539647	-0.126236	0.461232	0.318187	0.382591	-0.0388155	-0.0783996	-0.0537226	0.702736	-0.0518679	0.0208243	-0.0324659	-0.0243641	0.140019	0.0517809
SUPT20H(+)	-0.320963	-0.284757	-0.184104	-0.456161	0.508663	0.2549	1.40856	0.112132	-0.116414	-0.272043	0.61484	0.944274	0.525742	0.669124	0.618176	-0.362247	0.135551
SUZ12(+)	-0.479908	-0.422005	-0.164985	-0.565537	0.205464	1.00494	1.59752	0.189158	-0.174348	-0.272191	0.791649	1.69761	0.549082	0.825678	1.25792	-0.14234	0.142906
TAF1(+)	-0.460764	-0.351977	-0.132177	-0.611778	0.142079	0.583359	1.81563	0.259408	-0.144928	-0.344959	0.662795	1.23413	0.695097	0.987375	1.09731	-0.62121	0.0038766
TAF7(+)	0.0994289	-0.423483	0.473197	-0.0543954	0.216088	-0.668788	1.36693	0.367394	-0.143818	-0.686069	-0.183324	1.02461	-0.217406	-0.243637	-0.255378	-0.625409	-0.589941
TBL1XR1(+)	-0.374999	0.202316	-0.12744	-0.651703	-0.366119	-0.77308	-0.175776	0.374237	0.0528175	-0.365954	1.00607	-0.663782	0.908	0.43346	0.121467	-0.514408	0.294611
TBP(+)	-0.306	0.200566	-0.0343863	-0.343385	-0.111024	0.475193	1.28924	0.16556	-0.109659	-0.204529	0.521653	0.989335	0.303733	1.0113	0.687782	-0.209785	-0.0870594
TBX15(+)	-0.222792	-0.133843	0.167962	-0.506267	-0.312327	-1.10495	0.418055	0.696814	0.186897	-0.386996	-0.448301	-1.03008	0.483097	-0.345659	-0.572094	-1.11678	-0.166846
TBX18(+)	-0.207265	-0.290216	-0.160677	-0.309438	1.3432	-0.170321	0.331036	0.0145617	-0.0631403	-0.194236	0.494231	0.114636	0.491359	0.0269487	-0.176619	-0.234371	0.199038
TBX3(+)	-0.0957065	-0.135696	-0.0347198	-0.0589953	0.365713	-0.0553561	0.432561	-0.0400459	-0.105803	-0.0953253	0.177945	0.0805226	0.209196	0.41665	0.946021	-0.0311484	0.00779968
TCF12(+)	-0.386569	-0.313043	-0.206459	-0.451416	-0.0284	2.12812	0.866281	0.0978206	-0.163991	-0.186106	0.554723	1.18439	0.486529	0.888835	1.9852	-0.2688	0.0403942
TCF3(+)	-0.0935915	-0.123386	-0.0553084	-0.0842499	-0.00788817	0.354521	-0.446618	0.0236325	-0.0127578	-0.0351799	0.619178	0.940976	0.0126178	0.265369	0.73896	0.335786	-0.0476251
TCF4(+)	-0.672353	-0.557791	-0.557203	-0.780056	-0.253395	-0.0699386	-0.361452	-0.049737	0.174038	0.524536	0.595244	-0.716345	0.994795	1.12951	1.43355	0.774817	1.29539
TCF7L1(+)	-0.337689	-0.392029	-0.21056	-0.378955	-0.0920387	0.0353624	0.536794	-0.0323813	-0.154033	-0.0638532	0.859968	0.272309	0.411689	2.54309	5.04563	0.270929	0.124782
TCF7L2(+)	-0.489716	-0.324591	-0.296762	-0.757144	-0.305993	-0.421469	0.270887	0.225817	0.659083	1.04685	-0.122854	-0.311577	0.160543	-0.294168	-0.120662	-0.21157	0.0118544
TCFL5(+)	-0.127357	-0.157673	-0.0940719	-0.0925993	0.215534	0.10239	0.553063	-0.0359178	-0.0950486	0.325399	0.017079	0.669109	0.153074	0.116517	0.0933847	0.234771	-0.0369305
TEAD1(+)	-0.0618532	0.331491	-0.400114	-0.516568	-0.00693836	-0.718546	0.220062	-0.0742862	0.0344015	-0.258447	0.516078	-0.633501	0.887863	0.343166	-0.213662	0.140851	0.543568
TEAD2(+)	-0.209387	-0.148493	-0.0652986	-0.2055	0.0150316	0.275646	0.787033	0.100093	-0.124827	-0.127954	0.365135	0.597361	0.29397	0.595384	0.661629	0.136176	0.00435822
TEF(+)	-0.0531587	-0.223816	-0.00740634	0.501667	0.497741	0.0293816	0.221388	-0.0321295	-0.113903	-0.224627	-0.170731	0.296824	-0.0253335	-0.0357334	-0.0910258	-0.481966	-0.0723351
TET1(+)	-0.140502	-0.130502	-0.0468195	-0.166773	-0.034144	0.0148995	1.04828	0.0279625	-0.112434	-0.128721	0.531444	0.273993	0.205534	0.488525	0.405097	-0.0901185	-0.0261186
TFDP1(+)	0.453651	0.921493	-0.420631	0.0730324	0.13707	-0.992973	-0.0603119	-0.475113	0.0396456	0.0397832	-0.144875	-0.772281	0.125804	-0.470769	-0.884004	0.746479	0.437339
TFE3(+)	-0.230958	-0.145346	-0.0831053	-0.24998	0.0496149	0.78301	0.883858	0.0481326	-0.09977	-0.127287	0.416103	0.550033	0.273395	0.712606	0.820372	-0.140032	-0.00600356
TFEB(+)	-0.228463	-0.162428	-0.0592845	-0.255253	0.0639411	0.398735	0.987375	0.0867936	-0.153947	-0.167695	0.656649	0.956975	0.265702	1.12236	0.608336	0.178543	-0.0608404
TGIF1(+)	0.235996	-0.649828	0.157175	0.234527	-0.430323	1.26428	-0.0295671	-0.0146162	-0.123071	-0.0922319	-0.128274	1.1929	-0.439285	-0.35826	-0.142056	-0.440606	-0.342384
THAP1(+)	-0.44677	-0.205048	0.120476	-0.528303	0.190073	0.413765	1.70524	0.339986	-0.284297	-0.478617	0.976638	1.63334	0.444777	0.895828	1.59473	-0.185562	-0.200419
THAP12(+)	-0.220647	-0.156898	-0.0462227	-0.240931	-0.0135343	1.13733	0.512622	0.0463759	-0.125096	-0.142695	0.283811	0.86546	0.19427	0.350734	1.69303	-0.0401894	0.0362697
THRA(+)	-0.0990221	-0.309773	-0.153737	0.159356	0.452576	0.00493889	-0.137194	-0.2444	-0.128101	0.126638	0.081191	0.229349	0.223494	1.06652	-0.122526	-0.217095	0.426323
THRB(+)	-0.0188486	0.0946634	0.0175527	-0.0222801	0.102716	-0.0150922	0.263875	0.0170217	-0.0353214	-0.0512052	-0.0312388	0.127172	0.0266249	0.00541961	0.0234823	0.196882	-0.0350512
TIA1(+)	-0.00715185	0.413014	-0.617946	-0.79515	-0.296987	-0.96489	-0.21675	-0.175313	0.326209	0.232393	0.246544	-0.871071	0.797842	0.141756	-0.409789	0.481895	0.821138
TP53(+)	-0.111574	-0.108927	-0.0546759	-0.139406	-0.00425243	0.0743125	0.695364	0.0347576	-0.0612031	-0.0758726	0.273799	1.04929	0.148474	0.399815	0.132608	-0.100581	-0.0419973
TRIM24(+)	-0.115434	-0.14513	-0.0607499	-0.164377	0.0341138	0.0399289	0.78755	0.0283083	-0.0493286	-0.044519	0.326259	0.39064	0.171362	0.24342	0.106496	-0.0465654	-0.0284048
TRIM28(+)	0.258141	0.217839	-0.0158632	0.507372	0.358233	-0.710455	-0.212017	-0.140898	-0.00831584	-0.0775539	-0.00227303	-0.770663	-0.219711	-0.64157	-0.451573	-0.523318	-0.294304
TWIST1(+)	-0.438877	-0.228594	-0.636828	-0.778612	-0.344142	-0.532433	-0.699141	-0.234079	0.114719	0.353793	0.848334	-1.1031	1.24546	0.868459	-0.238923	0.770638	1.52825
UBP1(+)	-0.0272592	-0.0437586	0.000902734	-0.0415129	0.0118115	0.0579633	0.192954	0.0463587	-0.0189566	-0.0359479	0.041302	0.0353406	0.0291402	-0.0437586	0.0210137	-0.0437586	-0.0271116
UBTF(+)	-0.689986	-0.895727	-0.450494	-0.821783	-0.216615	0.795525	0.854318	0.0451114	0.0265888	0.48639	0.574441	0.664938	0.684213	1.22115	1.58637	0.576632	1.01334
USF2(+)	-0.537035	-0.388596	-0.246818	-0.463108	-0.129544	4.59768	0.599264	0.0867665	-0.198092	-0.233	0.515293	0.790861	0.564245	0.84849	0.980245	-0.129247	0.192592
VDR(+)	-0.0740766	-0.088146	-0.0394482	-0.0838106	-0.0217125	0.667946	0.182435	0.00379693	-0.0557556	-0.0553901	0.322172	0.628126	0.0315288	0.010315	0.355349	-0.0377148	-0.0307055
VEZF1(+)	-0.441825	-0.641467	-0.322457	-0.521415	-0.0838119	0.84307	0.792583	0.0100117	0.0926053	0.344386	0.244932	0.546746	0.320418	0.411762	1.20396	0.227761	0.567943
VPS72(+)	-0.22867	-0.0895218	-0.0984994	-0.263658	0.0826028	0.321904	0.396435	0.130168	-0.0134479	-0.0676146	0.271788	0.969804	0.226393	0.317234	0.666095	-0.144938	0.0507593
XBP1(+)	0.866991	0.0661988	0.312896	1.02538	0.34606	-1.29241	0.506754	-0.263608	-0.211465	-0.457446	-0.997743	-0.548389	-0.669876	-1.27434	-1.76853	-0.767355	-0.777487
XRCC4(+)	-0.520099	0.152689	-0.0163823	-0.610288	0.0931479	0.39873	1.34752	0.252935	-0.2754	-0.274983	1.438	1.7056	0.540388	1.53234	1.13772	0.525445	-0.0155139
YY1(+)	-0.500706	-0.959839	-0.00255236	-0.775625	-0.183147	1.24373	1.6157	0.434407	-0.125222	-0.280733	0.606561	2.11138	0.316815	0.792671	1.65488	0.117999	0.0671741
ZBTB14(+)	-0.440777	-0.02451	-0.20493	-0.534461	0.0622061	0.601241	1.20027	0.112005	-0.194018	-0.129611	0.723937	0.803964	0.688413	0.641838	1.12126	0.302814	0.305579
ZBTB33(+)	-0.231766	-0.243348	0.019467	-0.309804	-0.0899082	0.691787	0.797373	0.136059	-0.125938	-0.103758	0.275843	0.839616	0.204092	0.140375	0.8794	-0.227607	0.0400649
ZBTB37(+)	-0.156981	-0.0773656	-0.0362199	-0.194196	0.155911	0.190549	0.827658	0.0544435	-0.0893694	-0.11098	0.160505	0.512902	0.236564	0.396653	0.771431	-0.101184	-0.0439699
ZBTB5(+)	-0.0684586	-0.00622312	-0.0288468	-0.0744326	-0.00433707	0.380179	0.205805	-0.00106638	-0.0427896	-0.0341217	0.0211591	0.0790525	0.0998301	0.0515498	0.343367	0.401624	0.0470178
ZBTB7A(+)	-0.412121	-1.05306	-0.116435	-0.583296	-0.381335	1.18661	1.19966	0.234106	-0.0356213	0.102887	0.0595257	1.1429	0.247336	0.725543	1.02371	0.256133	0.373073
ZBTB7B(+)	-0.310091	-0.275964	-0.160344	-0.348985	0.183961	1.10598	1.36756	0.0849527	-0.130625	-0.219958	0.46853	1.00002	0.401942	0.544045	0.937309	-0.0818433	0.00905674
ZEB1(+)	-0.641788	-0.641987	-0.510608	-0.928661	-0.299858	-0.121857	0.723437	0.174317	0.266026	0.333667	0.214315	-0.238681	0.90304	0.852737	1.46611	-0.00643165	0.913849
ZFX(+)	-0.189809	0.183391	-0.0429941	-0.334693	0.093826	0.0932026	0.702595	0.148785	0.00191673	-0.349588	0.182686	0.0903034	0.414405	0.290798	0.387638	-0.571861	0.0485256
ZHX1(+)	-0.369443	-0.363886	-0.20065	-0.509518	0.162393	0.652737	0.917198	0.118675	-0.10786	-0.225463	0.569511	0.757568	0.627682	0.627126	0.767318	-0.290971	0.33461
ZIC1(+)	-0.121914	-0.0287817	0.714624	-0.0979389	-0.201891	0.157527	0.314016	0.505648	-0.269928	-0.440958	-0.320124	0.035929	-0.124474	-0.313187	-0.41194	-0.563498	-0.333758
ZMIZ1(+)	0.0968404	0.580122	-0.0796756	-0.255564	0.00411109	-0.706468	1.13795	0.0893752	-0.117879	-0.409586	-0.222984	-0.658569	0.579578	-0.109687	-0.360997	-0.967161	-0.0281365
ZNF121(+)	-0.145159	-0.109384	-0.0435626	-0.167657	0.000450153	0.266629	1.07495	0.0661186	-0.100664	-0.115327	0.237208	0.860051	0.182678	0.127897	0.22973	-0.160435	-0.0570345
ZNF143(+)	-0.331625	-0.128282	-0.0986236	-0.369408	0.24885	0.544312	2.09785	0.243277	-0.228899	-0.448333	0.634642	1.51386	0.42981	0.684753	1.24135	-0.383651	-0.219546
ZNF148(+)	-0.525559	-0.472902	-0.209501	-0.641471	0.0972305	0.265369	0.990058	0.271576	0.134091	-0.0382535	0.25434	0.23662	0.555324	1.02334	1.49533	-0.602606	0.273461
ZNF226(+)	-0.122526	-0.113785	-0.0437111	-0.13184	0.0934541	0.249502	0.770427	0.0407342	-0.064967	-0.0843525	0.146768	0.125562	0.169358	0.458631	0.299357	-0.0546688	-0.0218721
ZNF263(+)	-0.465048	-0.358533	-0.163983	-0.498889	0.182521	0.894914	1.63815	0.169377	-0.15068	-0.230966	0.592943	1.72617	0.568488	0.965498	1.12632	-0.24654	0.0655051
ZNF274(+)	-0.402455	-0.273591	-0.047968	-0.463795	0.243688	0.525708	1.94209	0.237794	-0.193097	-0.316255	0.450759	1.55407	0.460557	1.29208	0.685929	0.087981	-0.049075
ZNF275(+)	-0.197931	-0.210366	-0.107558	-0.233946	0.0852245	0.338987	0.893088	0.018349	-0.149284	-0.139295	0.576452	0.610628	0.348934	0.418714	0.946826	-0.187825	0.0302142
ZNF281(+)	-0.384119	-0.417337	-0.205487	-0.344437	0.193662	0.90363	1.17731	0.0641577	-0.0821912	-0.0727499	0.302118	0.527218	0.319653	0.760648	2.13587	0.626088	0.219218
ZNF358(+)	-0.398072	-0.369801	-0.389731	0.00523338	0.569874	0.316657	0.166186	-0.224529	-0.121991	0.413701	0.688822	-0.228109	0.401792	0.656335	0.557988	0.337619	0.637004
ZNF362(+)	-0.0349478	-0.0193295	-0.034208	-0.0449881	-0.00505248	0.059678	0.316836	-0.0129614	-0.0111326	-0.0300122	0.0812016	0.20491	0.0571303	0.0984296	0.245756	0.337662	-0.0355107
ZNF37A(+)	-0.174103	-0.295586	0.0514685	-0.235884	0.270208	-0.0640787	1.57447	0.24761	-0.133065	-0.42524	0.0449509	0.749568	0.310793	0.561506	0.320709	-0.747455	-0.204266
ZNF407(+)	-0.0643336	-0.0726882	-0.0298318	-0.0747744	-0.0143314	0.309295	0.361501	0.0199962	-0.0583031	-0.0611419	0.13308	0.450221	0.0759464	0.33638	0.371088	-0.0588193	-0.0298203
ZNF449(+)	-0.0932023	0.375543	0.0222629	-0.11011	-0.0360774	0.0707041	0.479442	0.0775349	-0.0745628	-0.118311	0.247562	0.486488	0.0822369	0.107163	0.105173	-0.0274307	-0.0640613
ZNF460(+)	-0.490121	-0.427035	-0.18123	-0.578367	0.0751528	0.60799	1.55969	0.19761	-0.170256	-0.189191	0.696781	0.884102	0.709877	1.56803	1.14155	-0.23918	0.179013
ZNF471(+)	-0.195301	-0.19449	-0.0361058	-0.249385	-0.00426475	0.148884	1.20157	0.0810861	-0.134668	-0.175625	0.638546	0.809845	0.284227	0.639809	0.300133	-0.253185	-0.0956907
ZNF563(+)	-0.0663972	-0.134801	-0.0185411	-0.173447	0.0109814	-0.144727	1.07581	0.0782813	-0.0423689	-0.0609544	0.118033	0.16332	0.117108	-0.0609001	-0.0984329	-0.27261	-0.0777696
ZNF579(+)	-0.114564	-0.0585325	-0.0299228	-0.146602	-0.0416294	0.684254	0.576477	0.0570959	-0.0928344	-0.104887	0.186832	0.470731	0.122581	0.546526	0.642483	-0.159116	-0.0690231
ZNF580(+)	-0.0678296	-0.107481	-0.051084	-0.0920333	0.0106558	0.377511	0.568504	0.0176218	-0.052682	-0.0799744	0.11927	0.26562	0.118543	-0.00285483	0.176646	-0.126581	-0.0184159
ZNF595(+)	-0.138849	0.0306968	-0.0718075	-0.344146	0.143822	0.0860208	1.15316	0.118825	-0.00867689	-0.120456	0.0500922	0.410914	0.228543	1.01133	0.7112	-0.349848	-0.136305
ZNF688(+)	-0.0858862	-0.0519872	-0.0136904	-0.0976761	-0.00879006	0.0638257	0.538694	0.0776431	-0.0651239	-0.0601087	0.233933	0.170927	0.110394	0.107833	-0.00677667	-0.102051	-0.0526201
ZNF699(+)	-0.12778	-0.107587	-0.0014303	-0.178418	0.0427295	0.336464	0.761789	0.0880478	-0.101234	-0.145439	0.237117	0.715233	0.155938	0.115866	0.186575	0.212627	-0.0482551
ZNF740(+)	-0.176104	-0.0941723	-0.0114784	-0.213766	-0.043254	0.0648061	0.846282	0.0797102	-0.047439	-0.0397943	0.249559	0.414411	0.202643	0.319211	0.196517	-0.177075	-0.0234136
ZNF76(+)	-0.278402	-0.22363	-0.0936185	-0.329773	0.0869255	0.308121	1.51756	0.0887736	-0.177334	-0.178691	0.732726	1.02903	0.421087	0.61264	0.490773	-0.22539	-0.0625701
ZNF768(+)	-0.124277	0.0146653	-0.0318562	-0.169528	0.0217046	0.32068	0.797717	0.00460197	-0.0618232	-0.139612	0.215581	0.423157	0.174478	1.58872	0.498242	-0.138175	-0.0694911
ZNF787(+)	-0.0664103	0.0461701	-0.0273894	-0.0733653	-0.0119937	0.1432	0.421793	0.0344989	-0.0509994	-0.0384149	0.147082	0.298042	0.0892201	0.158341	0.00915555	-0.0862041	-0.0290369
ZNF789(+)	-0.182287	-0.14615	-0.0917788	-0.209684	0.09046	0.0917277	0.893428	0.0522696	-0.11731	-0.167414	0.597867	0.604977	0.292891	0.276971	0.952767	-0.161698	-0.0383852
ZNF84(+)	-0.49785	-0.500007	-0.247538	-0.686392	0.0707647	0.746096	1.51769	0.13427	-0.0680276	-0.0392939	0.296495	0.7301	0.721535	0.759776	0.934548	0.459341	0.440821
ZNF91(+)	-0.26817	-0.283955	-0.0017857	-0.463024	0.332641	-0.000168913	1.60894	0.23771	-0.127639	-0.512826	0.402654	0.828051	0.49802	0.696536	0.751067	-0.540988	-0.0550682
ZXDC(+)	-0.0464692	0.0310788	-0.0276671	-0.0702513	-0.0155727	0.0966437	0.295572	0.0480151	-0.0202298	-0.0383263	0.0093278	0.394046	0.0693858	-0.0166112	-0.043388	-0.0917392	-0.00971025
