# Supplementary material for: Single-cell sequencing reveals a senescent immune landscape in bone marrow lesions inducing articular cartilage damage in osteoarthritis
Source: Bone Res. 2025 Nov 21;13:94. doi: 10.1038/s41413-025-00467-4 (PMC12639131; doi:10.1038/s41413-025-00467-4)
Supplement: Supplementary file 11 — Supplementary Table 8 [file 41413_2025_467_MOESM11_ESM.xlsx]

## Sheet: Sheet1
Suppl_Table 8: Cartilage and bone marrow donor information.
Sample Name	Patient ID	Date	Clinical status	Age	Gender	Experiment	Tissue
Cartilgae_Normal_1	1011	2022-10-11	Normal cartilage	67	male	scRNA-seq	Cartilage
Cartilgae_Normal_2	1014	2022-10-14	Normal cartilage	80	female	scRNA-seq	Cartilage
Cartilgae_Normal_3	1015	2022-10-15	Normal cartilage	75	female	scRNA-seq	Cartilage
Cartilgae_Normal_4	1206	2022-12-06	Normal cartilage	68	female	scRNA-seq	Cartilage
Cartilgae_OA_1	1011	2022-10-11	Damaged cartilage	67	male	scRNA-seq	Cartilage
Cartilgae_OA_2	1014	2022-10-14	Damaged cartilage	80	female	scRNA-seq	Cartilage
Cartilgae_OA_3	1015	2022-10-15	Damaged cartilage	75	female	scRNA-seq	Cartilage
Cartilgae_OA_4	1206	2022-12-06	Damaged cartilage	68	female	scRNA-seq	Cartilage
Bone_Marrow_Normal_1	1011	2022-10-11	Normal bone marrow	67	male	scRNA-seq	Bone marrow
Bone_Marrow_Normal_2	1014	2022-10-14	Normal bone marrow	80	female	scRNA-seq	Bone marrow
Bone_Marrow_Normal_3	1015	2022-10-15	Normal bone marrow	75	female	scRNA-seq	Bone marrow
Bone_Marrow_Normal_4	1206	2022-12-06	Normal bone marrow	68	female	scRNA-seq	Bone marrow
Bone_Marrow_OA_1	1011	2022-10-11	Bone marrow lesions	67	male	scRNA-seq	Bone marrow
Bone_Marrow_OA_2	1014	2022-10-14	Bone marrow lesions	80	female	scRNA-seq	Bone marrow
Bone_Marrow_OA_3	1015	2022-10-15	Bone marrow lesions	75	female	scRNA-seq	Bone marrow
Bone_Marrow_OA_4	1206	2022-12-06	Bone marrow lesions	68	female	scRNA-seq	Bone marrow
