# Supplementary material for: Single-cell sequencing reveals a senescent immune landscape in bone marrow lesions inducing articular cartilage damage in osteoarthritis
Source: Bone Res. 2025 Nov 21;13:94. doi: 10.1038/s41413-025-00467-4 (PMC12639131; doi:10.1038/s41413-025-00467-4)
Supplement: Supplementary file 12 — Supplementary Table 9 [file 41413_2025_467_MOESM12_ESM.xlsx]

## Sheet: Sheet1
Suppl_Table 9. Primers for RT-qPCR.
Gene	F Primer	R Primer
ACTINB	CATGTACGTTGCTATCCAGGC	CTCCTTAATGTCACGCACGAT
TCF7L2	AGAAACGAATCAAAACAGCTCCT	CGGGATTTGTCTCGGAAACTT
CDKN1A	GACTGTGATGCGCTAATGGC	CGTGGGAAGGTAGAGCTTGG
HMGB1	TCCTTCGGCCTTCTTCCTCTTCTG	TCTCTCCCAGTTTCTTCGCAACATC
TGFB1	CCTGGCGATACCTCAGCAACC	CCTCCACGGCTCAACCACTG
TNF	AATGGCGTGGAGCTGAGAGATAAC	CGGCTGATGGTGTGGGTGAG
CCL4	CTGTGCTGATCCCAGTGAATC	TCAGTTCAGTTCCAGGTCATACA
CSF1	AGACCTCGTGCCAAATTACATT	AGGTGTCTCATAGAAAGTTCGGA
NAMPT	ATCCTGTTCCAGGCTATTCTGT	CCCCATATTTTCTCACACGCAT
IL7	TGCTCGCAAGTTGAGGCAATTTC	GGCCAGTGCAGTTCAACAGTATTG
MMP2	CCTACACCAAGAACTTCCGTCTG	GTGCCAAGGTCAATGTCAGGAG
FGF2	GCTGTACTGCAAAAACGGGG	AGCCAGGTAACGGTTAGCAC
